# Supplementary material for: Quantitative Proteomic Analysis of Germination of Nosema bombycis Spores under Extremely Alkaline Conditions
Source: Front Microbiol. 2016 Sep 21;7:1459. doi: 10.3389/fmicb.2016.01459 (PMC5030232; doi:10.3389/fmicb.2016.01459)
Supplement: Table S2 — Summary of the 1136 identified proteins in NGS and GS using LFQ proteomic analysis. [file Table2.xls]

## Sheet: 1
S2 Table. Summary of the 1136 identified proteins in NGS and GS using label-free quantitation
Gi Number	Gb Number	Protein Name	MW	PI	Gravy	LFQ Intensity										t-test p value	Ratio(NGS/GS)	t-test Significant
						NGS1	NGS2	NGS3	NGS4	NGS5	GS1	GS2	GS3	GS4	GS5
gi|120561166	|gb|ABM26978.1|	RNA polymerase II largest subunit, partial [Nosema bombycis]	110218	6.8931	-0.2708	21.3123	23.1765	22.7323	20.3507	21.8646	23.5525	19.7891	21.5769	21.982	22.3697	0.967578	0.934731
gi|134285536	|gb|ABO69713.1|	Sec61alpha [Nosema bombycis]	53310.2	9.2624	0.5135	28.7655	28.7331	28.7634	29.172	28.6291	28.5929	28.5166	28.4338	28.7311	28.6499	0.0649483	1.17834
gi|134285537	|gb|ABO69714.1|	unknown [Nosema bombycis]	36660.5	8.3369	-0.0527	27.1052	27.001	27.0038	27.4475	27.4891	27.2578	27.0879	26.9114	27.0117	27.0074	0.242775	1.12163
gi|134285540	|gb|ABO69716.1|	unknown [Nosema bombycis]	17165.3	9.9078	0.2987	27.3124	27.3349	27.6769	28.2566	28.0896	27.559	27.0194	27.2727	27.5424	27.4104	0.123166	1.33008
gi|134285541	|gb|ABO69717.1|	unknown [Nosema bombycis]	38762.5	9.6029	-0.4099	27.8809	27.9258	27.8975	28.2042	27.9197	27.9826	27.9854	27.8046	27.7643	27.8502	0.276157	1.06479
gi|134285542	|gb|ABO69718.1|	Sec61beta [Nosema bombycis]	9896.99	9.996	0.6632	26.1884	25.9528	25.7968	22.9484	25.4652	25.5448	25.9291	25.5869	25.9416	25.4862	0.496753	0.925154
gi|134285543	|gb|ABO69719.1|	unknown [Nosema bombycis]	50266.4	6.4123	-0.1787	30.7977	30.8095	30.7749	31.4443	30.9895	30.8216	30.7832	30.7664	31.0901	30.8943	0.527423	1.07974
gi|134285544	|gb|ABO69720.1|	unknown [Nosema bombycis]	8980.03	9.5069	0.8532	25.033	25.0211	25.028	25.4142	25.4589	24.7249	25.0791	24.8871	24.7993	24.7716	0.0211135	1.27221	+
gi|134285546	|gb|ABO69721.1|	unknown [Nosema bombycis]	12154.3	9.2599	-0.3471	25.4112	25.2316	25.3574	25.9914	25.4493	25.3468	25.5872	25.213	26.1695	25.6695	0.618643	0.918374
gi|134285547	|gb|ABO69722.1|	unknown [Nosema bombycis]	83475.5	8.9502	-0.3389	23.8026	23.9513	23.8795	22.5914	23.3231	23.9393	23.8008	23.9056	23.944	24.2867	0.119774	0.760059
gi|134285548	|gb|ABO69723.1|	unknown [Nosema bombycis]	31332.6	9.0287	-0.8418	21.4373	22.9382	21.9569	23.2197	22.6972	23.9747	23.9636	23.9061	23.7023	22.7774	0.0160487	0.454119	+
gi|134285551	|gb|ABO69726.1|	unknown [Nosema bombycis]	22608.1	6.0769	0.8611	23.7379	23.9795	23.6918	22.0464	23.9889	23.9098	23.9072	23.9618	23.8411	23.6812	0.343603	0.852568
gi|134285553	|gb|ABO69728.1|	Sec61gamma [Nosema bombycis]	9964.76	10.1321	-0.033	24.8263	24.6716	24.9474	20.5485	20.5859	22.1025	24.9193	22.5246	24.6103	21.8199	0.950075	1.28433
gi|156623046	|dbj|BAF76326.1|	heat shock protein 70 [Nosema bombycis]	71440.1	8.9103	-0.067	30.0894	29.4861	29.8104	29.4772	30.1323	29.1679	29.6036	29.4342	29.4419	29.5922	0.0612419	1.29248
gi|157382908	|gb|ABV48889.1|	spore wall protein [Nosema bombycis]	32093.9	8.1094	-0.095	31.7406	31.3353	31.3429	32.0119	31.6798	30.9624	30.665	30.7272	31.0711	30.8932	0.000924136	1.70955	+
gi|157382910	|gb|ABV48890.1|	hypothetical spore wall protein [Nosema bombycis]	30733.2	8.8022	-0.3601	27.2579	27.3396	26.8667	27.2836	27.5608	27.307	27.1445	27.0205	27.3313	27.0515	0.502358	1.07323
gi|157382912	|gb|ABV48891.1|	spore wall protein [Nosema bombycis]	37406.7	7.3399	-0.1177	28.0768	27.928	27.8559	29.0322	28.2654	27.729	27.5444	27.7755	27.845	27.8416	0.0579552	1.46339
gi|484856756	|gb|EOB14528.1|	putative spore wall protein 4, partial [Nosema bombycis]	50023.4	4.9386	0.0002	28.1295	28.0992	27.8339	28.5545	27.9066	27.7134	28.1099	27.416	27.668	27.5507	0.0424646	1.33454	+
gi|157382916	|gb|ABV48893.1|	hypothetical spore wall protein [Nosema bombycis]	20300.4	4.5353	-0.9194	33.4771	33.9713	33.2141	34.2586	33.2605	33.245	33.5869	33.6779	32.6626	33.5745	0.331608	1.23379
gi|157382918	|gb|ABV48894.1|	hypothetical spore wall protein [Nosema bombycis]	57547.2	6.152	-0.432	28.0487	28.1032	28.1913	28.1569	28.0739	28.3093	28.1659	28.1265	28.1713	28.0236	0.424725	0.968296
gi|157382920	|gb|ABV48895.1|	hypothetical spore wall protein [Nosema bombycis]	32797.3	4.9393	-0.2316	32.8227	32.8383	32.9607	32.5394	32.4588	32.9119	32.9218	33.035	33.0208	32.8736	0.0532053	0.860052
gi|157382922	|gb|ABV48896.1|	hypothetical spore wall protein [Nosema bombycis]	18534.5	4.7774	-0.8846	32.9236	33.0811	32.8059	32.2236	32.6759	32.8624	32.9977	32.967	33.0645	32.994	0.154313	0.865315
gi|157382924	|gb|ABV48897.1|	hypothetical spore wall protein [Nosema bombycis]	38729.1	6.1927	-0.5239	25.6939	22.5652	25.7371	26.0038	25.5697	25.2814	21.3521	25.405	26.0314	25.7115	0.747549	1.10444
gi|157382928	|gb|ABV48899.1|	hypothetical spore wall protein [Nosema bombycis]	52320.9	9.239	-0.6352	26.4375	26.5248	26.5097	27.6828	26.8624	26.34	26.5255	26.424	26.611	26.6168	0.242989	1.30076
gi|157382930	|gb|ABV48900.1|	hypothetical spore wall protein [Nosema bombycis]	26562.1	6.4871	-0.9013	33.6581	33.7702	33.7932	33.4022	33.6146	33.6437	33.4636	33.4745	33.7356	33.7412	0.707997	1.02631
gi|159149471	|gb|ABW91181.1|	serine/threonine protein kinase [Nosema bombycis]	107491	5.5638	-0.5511	24.2031	21.5248	22.5733	22.9001	22.1211	23.9143	23.8317	22.1693	23.0545	21.5583	0.717552	0.866761
gi|163955594	|gb|ABY49795.1|	hypothetical spore wall protein 13 [Nosema bombycis]	94304	6.8268	-0.9538	24.5007	24.5121	22.6671	22.5392	21.7264	23.1857	24.5971	24.1318	24.8547	24.2091	0.14847	0.620078
gi|195929349	|gb|ACG56269.1|	SWP26 [Nosema bombycis]	25736.3	5.188	-0.3484	31.599	31.9575	31.6217	32.6178	32.5438	31.8962	32.1608	32.2047	31.8709	32.2732	0.956507	1.03123
gi|212292361	|gb|ACJ24175.1|	histone H1 [Nosema bombycis]	58479.8	9.4583	-0.5964	29.1298	29.0919	29.1298	29.6455	29.5042	29.305	29.3334	29.1395	29.4891	29.1802	0.935705	1.01684
gi|212292363	|gb|ACJ24176.1|	histone H2A [Nosema bombycis]	13003.1	10.0825	-0.5508	33.4854	33.4611	33.5818	32.8669	33.4961	33.1061	33.4432	33.3224	33.0081	33.4979	0.53995	1.08052
gi|212292365	|gb|ACJ24177.1|	histone H2B [Nosema bombycis]	14510.7	9.8702	-0.4289	33.0759	32.9151	32.8935	29.8705	32.4722	32.5553	33.1239	32.5907	32.3901	32.6953	0.508203	0.923641
gi|212292367	|gb|ACJ24178.1|	histone H4 [Nosema bombycis]	10909.7	10.6375	-0.5051	33.3338	33.5717	33.8235	33.2065	33.5651	33.1832	33.6842	32.736	33.2295	33.2967	0.176582	1.19648
gi|212292369	|gb|ACJ24179.1|	histone H3_1 [Nosema bombycis]	16506.3	11.2084	-0.4823	32.0521	32.1124	31.8173	30.9886	31.2516	31.254	31.6395	31.3343	31.3344	31.3753	0.302433	1.24531
gi|212292371	|gb|ACJ24180.1|	histone H3_2 [Nosema bombycis]	16961.8	10.495	-0.5315	30.5804	30.4228	30.2893	30.1612	30.6049	30.0487	29.9136	30.1114	29.8523	30.0014	0.00224755	1.35018	+
gi|212292373	|gb|ACJ24181.1|	histone H3_3 [Nosema bombycis]	16128.1	10.6176	-0.4028	29.5641	29.3282	29.3322	28.8166	29.2656	28.9364	28.9548	28.9751	28.7912	28.6894	0.0192877	1.32642	+
gi|222100932	|gb|ACM43728.1|	mitochondrial pyruvate dehydrogenase E1 component subunit al	37407.4	5.1595	-0.2855	26.554	26.7764	26.3892	24.6557	26.5866	26.7174	26.8104	26.7786	26.6859	26.6976	0.199188	0.765381
gi|222100934	|gb|ACM43729.1|	mitochondrial pyruvate dehydrogenase E1 component subunit be	35704.1	5.5431	-0.1644	28.0967	28.1245	28.1217	28.1817	27.0721	28.1469	28.078	27.9259	28.0018	28.0807	0.571198	0.948927
gi|22775487|	dbj|BAC15534.1|	elongation factor 1 alpha, partial [Nosema bombycis]	36845.8	8.7951	-0.114	31.2054	31.1054	31.4169	32.3342	31.8468	31.5261	31.0538	31.2408	31.9714	31.6835	0.763946	1.09097
gi|227955578	|gb|ACP43525.1|	manganese superoxide dismutase 1 [Nosema bombycis]	26128.6	5.977	-0.508	31.9281	31.993	32.1966	32.3417	32.3481	32.4955	32.2261	32.222	32.1689	32.1545	0.415146	0.94145
gi|227955580	|gb|ACP43526.1|	manganese superoxide dismutase 2 [Nosema bombycis]	26474.9	6.0614	-0.5604	21.5302	23.078	23.6324	20.8288	21.1636	22.958	23.6344	22.7626	22.6941	22.7173	0.156706	0.69336
gi|237861294	|gb|ACR24220.1|	60S ribosomal protein L35 [Nosema bombycis]	14597.3	9.8783	-0.9189	29.7183	30.0415	30.005	29.8196	29.4012	29.881	29.6128	29.7734	29.6557	29.7346	0.612674	1.05728
gi|237861296	|gb|ACR24221.1|	40S ribosomal protein S3 [Nosema bombycis]	23598	9.5171	0.0327	30.9419	31.0158	30.8504	30.6389	30.8406	30.9132	30.8935	30.9748	31.0889	30.979	0.157167	0.927544
gi|255098773	|gb|ACU00727.1|	40S ribosomal protein S26 [Nosema bombycis]	11902	10.1746	-0.6971	29.4566	29.4999	29.5307	30.196	29.8274	29.2549	29.2194	29.3665	29.4377	29.1853	0.0240867	1.35161	+
gi|255098775	|gb|ACU00728.1|	60S ribosomal protein L18 [Nosema bombycis]	21994.6	9.8403	-0.5284	29.3794	29.2667	29.3844	30.4144	30.1629	29.7485	29.6008	29.6567	29.8018	29.7377	0.959626	1.06474
gi|255098777	|gb|ACU00729.1|	60S ribosomal protein L31 [Nosema bombycis]	12795.2	10.2535	-0.3991	29.5695	29.6002	29.5224	29.8013	29.0068	29.6839	29.5884	29.4311	29.4964	29.5424	0.73668	0.980679
gi|255098779	|gb|ACU00730.1|	60S ribosomal protein L9 [Nosema bombycis]	21038.6	9.6841	-0.293	29.0754	29.2017	29.3914	29.3249	29.2003	29.374	29.0677	29.3382	29.3559	29.2787	0.58907	0.969806
gi|255098781	|gb|ACU00731.1|	60S ribosomal protein L10 [Nosema bombycis]	24886.1	10.2195	-0.5083	30.625	30.7728	30.6769	30.1185	29.9818	30.0021	29.917	29.6896	29.6596	29.8058	0.0071681	1.56769	+
gi|255098783	|gb|ACU00732.1|	40S ribosomal protein S4, partial [Nosema bombycis]	19820.9	5.111	-0.2343	30.1191	30.2026	30.0519	29.6443	29.7603	30.0655	30.1014	30.2177	30.1421	30.0726	0.178204	0.901531
gi|255098787	|gb|ACU00734.1|	60S ribosomal protein L3 [Nosema bombycis]	43309.3	10.0577	-0.5091	28.8686	28.847	28.8702	28.6689	28.6887	28.5453	28.4468	28.9404	28.2839	28.4147	0.0609524	1.18684
gi|255098789	|gb|ACU00735.1|	40S ribosomal protein S14 [Nosema bombycis]	14476.8	10.4949	-0.237	30.1049	30.1745	29.9083	30.3138	30.2251	30.135	30.1693	29.9268	30.0165	30.2268	0.579189	1.03724
gi|255098791	|gb|ACU00736.1|	40S ribosomal protein S13 [Nosema bombycis]	17295.2	10.1595	-0.6087	28.6154	28.5677	28.4192	29.2853	28.6673	28.8387	28.6237	28.9954	28.9146	28.9904	0.354483	0.911067
gi|326559142	|gb|ADZ95610.1|	40S ribosomal protein S8-B [Nosema bombycis]	19001.7	10.2678	-0.8535	29.7805	29.7324	29.6486	30.0587	30.109	28.9705	28.8604	28.5096	28.72	28.7794	1.6284e-05	2.14586	+
gi|326559144	|gb|ADZ95611.1|	40S ribosomal protein S8-B [Nosema bombycis]	19033.8	10.2678	-0.8329	25.4021	24.9228	23.1522	25.4678	25.2136	22.0753	22.3401	20.8633	21.7758	22.2098	0.000363226	8.50628	+
gi|326559150	|gb|ADZ95614.1|	40S ribosomal protein S14 [Nosema bombycis]	11843.8	10.9374	-0.1685	22.8763	23.4978	21.8982	22.0007	23.0308	21.6471	22.2319	21.811	22.1985	22.1662	0.0846646	1.6918
gi|326559158	|gb|ADZ95618.1|	40S ribosomal protein S2, partial [Nosema bombycis]	26464.5	9.3764	-0.2783	30.2763	30.3695	30.3406	31.1207	31.0803	30.459	30.3492	30.3948	30.5235	30.3887	0.29686	1.20098
gi|326559164	|gb|ADZ95621.1|	40S ribosomal protein S7 [Nosema bombycis]	18849.7	6.3302	-0.3681	28.8629	29.0252	28.7279	28.2238	28.1878	28.8203	28.678	28.8442	28.3997	28.7848	0.610585	0.952944
gi|326559170	|gb|ADZ95624.1|	40S ribosomal protein S25 [Nosema bombycis]	7862.12	9.802	-1.2881	27.1715	27.1158	27.5275	27.6221	28.1482	27.2645	27.1189	27.1178	27.1153	26.9629	0.069811	1.36403
gi|326559176	|gb|ADZ95627.1|	40S ribosomal protein S18 [Nosema bombycis]	13160.4	10.7237	-0.5704	30.5423	30.5016	30.3	30.4374	30.1693	30.5446	30.5308	30.6165	30.5769	30.627	0.0293526	0.880814	+
gi|326559180	|gb|ADZ95629.1|	40S ribosomal protein S16 [Nosema bombycis]	16668.4	9.6452	-0.489	28.4052	27.8968	28.3257	27.9459	27.4394	28.1287	28.1351	27.9054	28.0421	28.0395	0.795986	0.993137
gi|326559184	|gb|ADZ95631.1|	40S ribosomal protein S17 [Nosema bombycis]	14055.4	9.5167	-0.3342	28.9458	28.8784	28.262	28.8133	29.0641	28.6351	28.9116	28.5405	28.5666	28.3741	0.287896	1.14949
gi|326559263	|gb|ADZ95633.1|	40S ribosomal protein S1 and IF2 [Nosema bombycis]	32356	8.2562	-0.4559	21.5033	23.1285	23.3209	22.9132	22.467	22.2165	23.3534	23.3012	23.2078	20.9881	0.926653	0.963459
gi|326559512	|gb|ADZ95634.1|	40S ribosomal protein S1 and IF2 [Nosema bombycis]	32328.9	7.9704	-0.4643	28.1111	28.1804	27.8783	27.0568	28.0483	28.08	28.1693	28.0817	27.9142	27.9956	0.385038	0.904901
gi|326559797	|gb|ADZ95635.1|	40S ribosomal protein S12 [Nosema bombycis]	17034	8.3502	-0.1268	29.356	29.2068	28.9203	29.2964	29.4538	29.3522	29.4343	29.4093	29.2872	29.3332	0.253289	0.928845
gi|326560075	|gb|ADZ95636.1|	40S ribosomal protein S23, partial [Nosema bombycis]	45254.3	9.727	-0.5774	29.0538	29.2061	29.0127	29.4353	29.4024	29.1076	29.0064	29.3415	29.0381	29.0323	0.303304	1.08818
gi|326561245	|gb|ADZ95639.1|	40S ribosomal protein S31, partial [Nosema bombycis]	15818.2	9.1262	-0.7261	29.5052	29.6584	29.4217	29.4151	28.718	29.6426	29.4704	29.2437	29.0606	29.4694	0.864854	0.990074
gi|326562828	|gb|ADZ95644.1|	40S ribosomal protein S28e [Nosema bombycis]	7560.65	9.2485	-0.694	28.7022	28.8591	28.5216	26.236	22.719	28.8303	28.7002	28.6892	28.348	28.5604	0.20653	0.66943
gi|326563136	|gb|ADZ95645.1|	40S ribosomal protein S6 [Nosema bombycis]	24848.8	9.8037	-0.8743	30.299	30.149	30.4755	30.6958	30.3621	30.2829	30.0104	30.1248	30.4291	30.3711	0.239539	1.11429
gi|326563991	|gb|ADZ95647.1|	40S ribosomal protein SA [Nosema bombycis]	29394	5.2221	-0.1373	30.7774	30.8341	30.8501	30.8188	30.9833	30.9458	30.9053	30.5804	30.8814	30.8707	0.8343	1.00837
gi|326564579	|gb|ADZ95649.1|	40S ribosomal protein S15 [Nosema bombycis]	16843.7	9.5885	-0.3054	29.35	29.1673	29.2946	28.4658	28.2704	28.4874	28.9171	28.7163	29.0353	28.7098	0.59166	1.14121
gi|326565308	|gb|ADZ95652.1|	40S ribosomal protein S9 [Nosema bombycis]	21555.9	9.9917	-0.7289	29.7672	29.7011	29.7781	29.6527	29.7148	29.5829	29.5621	29.4847	29.5067	29.5459	0.000208677	1.13808	+
gi|326565553	|gb|ADZ95653.1|	40S ribosomal protein S15a [Nosema bombycis]	14545.8	9.5931	-0.4528	25.7082	26.9151	26.8701	27.5791	28.0752	25.84	26.1092	26.0253	26.8553	26.7412	0.148601	1.81277
gi|326566073	|gb|ADZ95654.1|	40S ribosomal protein S30 [Nosema bombycis]	7101.32	11.3082	-1.2783	26.6554	27.1861	26.9599	27.0742	27.4294	26.6507	26.7149	26.4558	26.4004	25.9019	0.0106083	1.54959	+
gi|326566477	|gb|ADZ95655.1|	40S ribosomal protein S24-A [Nosema bombycis]	15125.4	10.1568	-1.0359	30.3808	30.4006	30.3002	30.353	30.2538	30.2912	29.8644	29.8737	29.7576	29.9631	0.00357108	1.29832	+
gi|326566952	|gb|ADZ95656.1|	40S ribosomal protein S11 [Nosema bombycis]	13962.4	10.2589	-0.3451	28.8674	28.8939	29.0296	29.6418	29.258	28.9246	28.7517	28.9465	28.874	29.0034	0.150674	1.20218
gi|326567290	|gb|ADZ95657.1|	40S ribosomal protein S5 [Nosema bombycis]	23096.8	10.0135	-0.2741	30.4733	30.575	30.3768	29.0232	30.0072	30.5547	30.3695	30.1866	30.0578	30.3503	0.492979	0.915515
gi|326567624	|gb|ADZ95658.1|	40S ribosomal protein S3aE [Nosema bombycis]	26409.4	9.9624	-0.5387	30.7709	30.7694	30.6904	30.4723	30.7033	30.8783	30.9014	30.9056	30.8746	30.6886	0.0388889	0.890909	+
gi|326568478	|gb|ADZ95661.1|	60S ribosomal protein L27a [Nosema bombycis]	16759.3	10.3796	-0.7633	29.8344	29.7409	29.4854	28.7512	29.5548	29.2033	28.9616	29.2712	29.1372	29.1416	0.133603	1.29452
gi|326569072	|gb|ADZ95662.1|	60S ribosomal protein L35A [Nosema bombycis]	12574.7	10.4831	-0.2398	28.8541	28.9065	28.6993	29.5273	29.2829	29.1785	28.7655	29.2767	29.2208	28.9596	0.88761	0.996222
gi|326569532	|gb|ADZ95663.1|	60S ribosomal protein L35A [Nosema bombycis]	8123.35	10.2039	-0.3699	23.7238	24.0211	24.706	24.7368	24.1755	24.4035	23.8015	24.3238	23.8051	23.6351	0.298034	1.22991
gi|326569922	|gb|ADZ95664.1|	60S ribosomal protein L13a [Nosema bombycis]	17528.4	9.7876	-0.7306	26.8129	26.7389	26.9674	27.6029	27.7412	26.6724	22.4766	26.0347	26.5227	26.5684	0.104424	2.09114
gi|326570353	|gb|ADZ95665.1|	60S ribosomal protein L13a [Nosema bombycis]	22882.8	9.739	-0.4497	30.6201	30.6151	30.5659	29.9824	29.859	30.4457	30.3572	30.0678	30.1126	30.4174	0.801098	1.05501
gi|326570713	|gb|ADZ95666.1|	60S ribosomal protein L32 [Nosema bombycis]	16018.9	10.3202	-0.5799	29.2046	29.3274	29.8036	30.0645	29.2057	29.0854	28.8946	28.8522	28.9801	28.7819	0.0109093	1.56086	+
gi|326573099	|gb|ADZ95672.1|	60S ribosomal protein L22 [Nosema bombycis]	13110.2	9.4593	-0.4867	27.8759	27.6567	26.9049	27.8396	28.0973	28.282	28.1125	28.1996	28.1708	28.1056	0.0426654	0.732859	+
gi|326574320	|gb|ADZ95675.1|	60S ribosomal protein L3, partial [Nosema bombycis]	76430.8	9.0373	-0.4264	31.2478	31.37	31.17	31.2356	31.0069	30.967	30.9516	30.8669	30.7868	30.8443	0.00149052	1.25353	+
gi|326577251	|gb|ADZ95681.1|	60S ribosomal protein L12 [Nosema bombycis]	17720.7	9.5618	-0.1585	26.6814	26.9598	26.4303	27.5143	27.4672	26.7183	26.7392	26.3786	26.1199	26.8371	0.11069	1.40465
gi|326577525	|gb|ADZ95682.1|	60S ribosomal protein L12 [Nosema bombycis]	17734.8	9.5618	-0.1585	30.3148	30.323	30.3125	30.7471	30.2147	30.36	30.3801	30.3832	30.1461	30.3189	0.548418	1.05324
gi|326577803	|gb|ADZ95683.1|	60S ribosomal protein L10A [Nosema bombycis]	25249.4	9.2787	-0.5751	30.4763	30.5085	30.4717	30.619	30.1518	30.6521	30.4359	30.4097	30.4434	30.4991	0.646738	0.974604
gi|326578083	|gb|ADZ95685.1|	60S ribosomal protein L10A [Nosema bombycis]	14419	9.8576	-0.6285	25.7657	24.2895	25.8669	26.0447	25.337	26.2127	25.5985	25.5903	25.6744	26.389	0.261529	0.781074
gi|326578085	|gb|ADZ95686.1|	60S ribosomal protein L10A [Nosema bombycis]	10205.7	5.0478	-0.4584	26.2066	26.1587	26.2105	27.4666	26.7484	26.2549	26.3261	26.6457	26.6521	26.1718	0.599631	1.17314
gi|326578087	|gb|ADZ95687.1|	60S ribosomal protein L11 [Nosema bombycis]	19506.8	9.9353	-0.354	30.286	30.0687	29.9896	29.4793	30.1267	30.1127	29.9525	30.2	29.8139	30.0155	0.853972	0.99259
gi|326578091	|gb|ADZ95689.1|	60S ribosomal protein L23 [Nosema bombycis]	16085.8	10.0571	-0.5281	29.3311	29.4698	29.513	29.7027	29.7704	29.3996	29.2838	29.3596	29.2813	29.1336	0.0200784	1.20733	+
gi|326578097	|gb|ADZ95692.1|	60S ribosomal protein L4 [Nosema bombycis]	37841.8	9.736	-0.403	31.3808	31.2284	31.3945	31.3797	31.3411	31.1222	31.0026	30.7587	30.7167	30.8846	0.00056725	1.35778	+
gi|326578101	|gb|ADZ95694.1|	60S ribosomal protein L30 [Nosema bombycis]	11874.9	9.6601	-0.025	25.9258	25.7303	26.455	26.4052	27.0432	26.1071	25.7843	25.9931	26.014	26.0489	0.208589	1.31292
gi|326578103	|gb|ADZ95695.1|	60S ribosomal protein L30 [Nosema bombycis]	11905	9.6601	-0.0481	29.9113	29.8011	29.635	31.2586	30.6757	30.2976	29.9255	30.3175	30.2553	30.1617	0.842516	1.14657
gi|326578107	|gb|ADZ95697.1|	60S ribosomal protein L34 [Nosema bombycis]	22589.8	10.4931	-0.2896	28.0709	27.8352	27.7538	28.086	27.5808	27.1489	22.5328	26.0575	26.6547	26.9082	0.0474373	2.703	+
gi|326578109	|gb|ADZ95698.1|	60S ribosomal protein P0 [Nosema bombycis]	15680.2	4.8273	-0.0144	22.8384	20.584	22.4188	21.2586	21.8698	22.055	22.4014	20.0302	24.5782	23.4099	0.437067	0.445695
gi|326578111	|gb|ADZ95699.1|	60S ribosomal protein P0 [Nosema bombycis]	29892.6	9.0101	-0.3	30.8778	30.6247	30.7296	31.3589	30.7723	31.0895	30.971	30.8838	30.915	30.9252	0.544547	0.958083
gi|326578113	|gb|ADZ95700.1|	60S ribosomal protein L13 [Nosema bombycis]	18987.9	10.6726	-0.9278	29.9201	29.9222	29.986	29.9503	29.2767	29.9684	29.7864	29.7679	29.7651	30.0255	0.731764	0.97725
gi|326578117	|gb|ADZ95702.1|	60S ribosomal protein L24 [Nosema bombycis]	10277.1	11.0899	-0.6054	29.4296	29.6486	29.3758	29.2066	28.9629	28.6444	28.7713	28.6198	28.6577	28.675	0.000552044	1.589	+
gi|326578121	|gb|ADZ95704.1|	60S ribosomal protein L8-A [Nosema bombycis]	22997.2	9.7054	-0.3911	30.8753	30.8476	30.6973	30.9507	30.7747	30.7975	30.7457	30.6257	30.7554	30.7096	0.0851471	1.07459
gi|326578125	|gb|ADZ95706.1|	60S ribosomal protein L18a [Nosema bombycis]	21078.4	9.7755	-0.5856	30.7282	30.5827	30.6969	30.8045	30.8258	30.6496	30.4875	30.6493	30.5552	30.5941	0.0293175	1.10324	+
gi|326578127	|gb|ADZ95707.1|	60S ribosomal protein P2 [Nosema bombycis]	14952	4.2064	0.1809	24.904	25.0118	21.8443	27.8723	25.6616	26.0411	25.9597	27.6058	26.154	27.1058	0.176043	0.659482
gi|326578129	|gb|ADZ95708.1|	60S ribosomal protein L8 [Nosema bombycis]	25807.7	9.9145	-0.4325	25.9865	25.3534	22.0137	21.5839	25.2906	24.9249	22.2692	21.6824	23.9348	22.7856	0.422754	2.48306
gi|326578131	|gb|ADZ95709.1|	60S ribosomal protein L8 [Nosema bombycis]	25835.8	9.9145	-0.4224	30.3132	30.2078	30.2619	30.4317	30.1017	29.9022	29.9937	30.0655	29.7625	29.7447	0.00219047	1.29076	+
gi|326578133	|gb|ADZ95710.1|	60S ribosomal protein L6, partial [Nosema bombycis]	91813.3	8.9325	-1.0282	29.4172	29.3378	29.3417	29.3044	28.8863	29.5429	29.5773	29.3031	29.2257	29.3226	0.277967	0.912584
gi|326578135	|gb|ADZ95711.1|	60S ribosomal protein P1 [Nosema bombycis]	11425.2	4.5507	0.0802	28.5751	28.826	28.8412	29.8371	28.8775	29.0763	29.1543	29.5519	28.9356	29.3669	0.381825	0.889938
gi|326578137	|gb|ADZ95712.1|	60S ribosomal protein L15 [Nosema bombycis]	24073.9	10.7662	-0.8446	30.2352	30.4663	29.7975	29.7448	30.002	29.477	29.1722	29.3677	28.925	28.7925	0.00131682	1.87291	+
gi|326578139	|gb|ADZ95713.1|	60S ribosomal protein L27 [Nosema bombycis]	14483.1	9.9292	-0.4072	28.6896	28.6649	28.88	29.4072	29.5692	28.7011	28.6154	28.6624	28.8204	28.9923	0.192454	1.25454
gi|326578143	|gb|ADZ95715.1|	60S ribosomal protein L24P [Nosema bombycis]	16057.6	9.6811	-0.8748	29.2919	29.428	29.4382	29.4403	29.2358	29.3536	29.32	29.3834	29.2419	29.2609	0.311027	1.03986
gi|326578145	|gb|ADZ95716.1|	60S ribosomal protein L24P [Nosema bombycis]	16057.5	9.7464	-0.9173	27.8953	27.5129	27.1984	27.3709	26.2907	24.9398	26.4964	26.7439	26.8307	26.6746	0.0723158	1.82687
gi|326578147	|gb|ADZ95717.1|	60S ribosomal protein L39e [Nosema bombycis]	6393.66	11.6037	-1.3019	27.1453	27.0165	26.5774	21.2531	20.8266	22.3803	21.7055	22.4949	24.3135	24.568	0.370602	6.42349
gi|326578153	|gb|ADZ95720.1|	60S ribosomal protein L37a [Nosema bombycis]	10156.9	10.5285	-0.5717	28.0568	27.9372	28.1336	28.8998	29.0647	27.798	27.3302	27.6438	27.8872	27.9762	0.0287558	1.68407	+
gi|326578157	|gb|ADZ95722.1|	60S ribosomal protein L21 [Nosema bombycis]	18681.9	10.328	-0.6663	29.2516	29.3774	29.1334	28.1476	28.9159	28.8638	28.8524	28.5682	28.571	28.7588	0.318112	1.22708
gi|326578159	|gb|ADZ95723.1|	60S ribosomal protein L21 [Nosema bombycis]	23392.4	10.0735	-0.5364	21.9167	24.9958	22.8703	22.4235	23.0911	22.3905	22.3628	21.1441	22.0652	24.1	0.388694	1.67641
gi|326578161	|gb|ADZ95724.1|	60S ribosomal protein L19 [Nosema bombycis]	18019	10.6549	-1.0312	30.1564	30.4852	30.3526	28.9915	30.2649	30.2757	30.6988	30.3266	30.0375	30.2815	0.373054	0.867312
gi|326578163	|gb|ADZ95725.1|	60S ribosomal protein L5-B [Nosema bombycis]	33173.3	9.7516	-0.882	31.0169	30.9852	31.0537	31.1334	30.7244	30.9667	30.8938	30.7841	30.8141	30.7526	0.114795	1.10554
gi|326578165	|gb|ADZ95726.1|	60S ribosomal protein L5-B [Nosema bombycis]	33144.3	9.7635	-0.8732	26.2299	25.8758	25.8547	26.049	22.1272	26.0699	26.1621	25.9882	26.3372	26.0168	0.288413	0.753803
gi|326578171	|gb|ADZ95729.1|	60S ribosomal protein L17 [Nosema bombycis]	19616.8	9.7692	-0.5579	29.6156	29.6528	29.3057	28.6058	29.0284	29.1808	29.0963	29.2018	28.7472	28.9081	0.34444	1.19318
gi|326578175	|gb|ADZ95731.1|	60S ribosomal protein L23a2 [Nosema bombycis]	17278.5	10.2409	-0.1338	29.6839	30.0387	29.8849	29.3882	29.4484	29.8753	29.9593	29.8715	30.0695	29.7573	0.144557	0.870526
gi|326578177	|gb|ADZ95732.1|	60S ribosomal protein L5, partial [Nosema bombycis]	34651.3	5.0951	-0.4968	21.2654	22.2201	23.7554	20.5523	21.3901	23.3545	23.021	23.7676	22.8083	22.9884	0.0462465	0.525635	+
gi|326578181	|gb|ADZ95734.1|	60S ribosomal protein L36e [Nosema bombycis]	11123.2	10.715	-0.8063	28.5993	28.9833	28.7682	28.8073	28.4922	28.2175	28.1114	27.9729	28.0662	28.2218	0.000236433	1.53594	+
gi|326578183	|gb|ADZ95735.1|	60S ribosomal protein L44 [Nosema bombycis]	11798	10.454	-1.0068	28.8143	28.7895	28.3459	26.2494	27.8834	27.2486	27.7144	27.2803	26.9715	27.3949	0.19285	1.88602
gi|326578187	|gb|ADZ95737.1|	60S ribosomal protein L7, partial [Nosema bombycis]	27251.6	9.5353	-0.5086	30.5641	30.5462	30.429	30.6518	29.9456	30.4915	30.6138	30.4903	30.7636	30.6175	0.249615	0.900471
gi|333466067	|gb|AEF33802.1|	polar tube protein 3 [Nosema bombycis]	150284	6.2881	-0.7036	29.4793	28.8861	29.1035	29.4272	30.0684	28.9393	29.323	29.2363	28.8648	29.2752	0.265549	1.24074
gi|340764467	|gb|AEK69415.1|	polar tube protein 2 [Nosema bombycis]	30924.7	9.3901	-0.6289	34.6569	34.7339	34.7473	35.1537	34.9011	34.7957	34.6544	34.6986	34.941	34.9414	0.769011	1.02708
gi|357967663	|gb|AET97823.1|	subtilisin-like protease 1 [Nosema bombycis]	54654.6	5.5943	-0.34	27.5509	27.8288	27.2542	28.6053	27.3588	27.3067	27.2263	27.5519	27.023	27.4379	0.150897	1.40293
gi|357967671	|gb|AET97827.1|	mitochondrial cysteine desulfurase [Nosema bombycis]	48211.3	7.1181	-0.2982	25.7734	25.5392	25.5702	25.4956	25.9639	25.6801	25.6912	25.9182	26.0937	25.8039	0.186834	0.891056
gi|459464586	|gb|AGG68715.1|	elongation factor 1 alpha, partial [Nosema bombycis]	33814.2	8.7847	-0.1476	23.4929	22.0169	22.781	21.1166	25.1569	21.939	20.6304	23.238	21.6016	22.0629	0.241023	2.72464
gi|459464699	|gb|AGG68746.1|	RNA polymerase II largest subunit, partial [Nosema bombycis]	109725	6.7165	-0.2782	21.1281	21.3526	23.1814	21.7957	23.9746	23.822	23.9353	23.6503	23.0875	22.2743	0.129667	0.596416
gi|484851564	|gb|EOB11138.1|	isoleucyl tRNA synthetase [Nosema bombycis CQ1]	66453.1	5.9294	-0.3628	22.9485	21.2244	22.4768	20.8021	25.5122	20.9543	23.8993	22.2161	21.9815	22.1858	0.726788	2.09993
gi|484851630	|gb|EOB11158.1|	Elongation factor 1-alpha [Nosema bombycis CQ1]	34267.3	8.0485	-0.333	22.3353	22.1429	23.9943	23.8305	20.0712	21.7945	22.0354	22.1204	21.7472	21.6748	0.424971	2.20277
gi|484851641	|gb|EOB11161.1|	hypothetical protein NBO_1556g0003 [Nosema bombycis CQ1]	22636.1	7.5895	-0.8198	23.8134	23.5083	23.9361	24.4821	24.0244	23.4102	24.2154	23.2764	22.0777	23.4055	0.111492	1.47756
gi|484851646	|gb|EOB11163.1|	sugar permease, partial [Nosema bombycis CQ1]	30534.8	8.9114	0.3864	24.954	24.6967	24.634	20.5003	22.1104	22.7987	21.921	25.0203	22.0013	24.383	0.890686	1.28538
gi|484851649	|gb|EOB11165.1|	Signal peptidase complex catalytic subunit SEC11C [Nosema bo	19711.1	9.2766	0.1626	27.9825	27.679	27.9582	27.7853	27.7932	28.3085	27.9072	27.5972	28.0534	27.9899	0.33576	0.904268
gi|484851680	|gb|EOB11170.1|	tryptophanyl tRNA synthetase [Nosema bombycis CQ1]	23171.7	9.3161	-0.4597	24.8235	24.3207	24.5734	24.7939	24.6174	24.8549	24.8246	24.6638	23.9913	24.6266	0.857463	1.00943
gi|484851690	|gb|EOB11171.1|	putative spore wall protein 8 [Nosema bombycis CQ1]	18497.5	4.7774	-0.8802	28.4664	26.7099	27.3726	30.2402	29.2934	29.0054	28.6196	29.4488	29.6604	29.4236	0.253923	0.793384
gi|484851694	|gb|EOB11172.1|	integral membrane protein, partial [Nosema bombycis CQ1]	32301.8	7.6191	0.1807	21.5695	21.6014	22.5647	20.5279	23.6409	23.2074	23.9921	22.8631	23.0293	22.9833	0.0596867	0.53271
gi|484851702	|gb|EOB11177.1|	Rac-like GTP-binding protein ARAC7 [Nosema bombycis CQ1]	20196.2	5.4555	-0.0403	22.5892	23.9899	23.7972	21.6469	21.6189	23.803	23.8499	22.1097	23.8826	23.897	0.241468	0.673889
gi|484851771	|gb|EOB11192.1|	hypothetical protein NBO_1468g0001 [Nosema bombycis CQ1]	30135	4.8556	-0.6185	31.4798	31.5747	31.3767	30.9604	31.0632	31.589	31.644	31.5887	31.569	31.5879	0.0347026	0.820407	+
gi|484851776	|gb|EOB11194.1|	Origin recognition complex subunit 1 [Nosema bombycis CQ1]	38207.5	8.6907	-0.1899	23.3225	20.4426	22.1533	21.9089	22.0124	23.477	21.6352	22.6757	22.763	22.7677	0.237577	0.689514
gi|484851779	|gb|EOB11196.1|	Hydroxyacylglutathione hydrolase [Nosema bombycis CQ1]	29119.3	5.8339	-0.3566	24.0019	23.9406	23.9439	24.0814	24.3704	23.163	21.9916	23.7089	23.8362	24.2186	0.121677	1.43226
gi|484851826	|gb|EOB11211.1|	hypothetical protein NBO_1436g0001 [Nosema bombycis CQ1]	12694.8	4.8848	-0.2486	21.7706	24.0062	22.07	24.7161	22.0019	22.9513	21.8809	24.8654	24.5982	24.5551	0.336088	0.611223
gi|484851832	|gb|EOB11216.1|	Guanine nucleotide-binding protein subunit beta-like protein	37188.4	6.265	-0.1628	31.5086	31.5103	31.4446	31.6334	31.2224	31.6577	31.7367	31.5374	31.7351	31.5595	0.0524362	0.884115
gi|484851912	|gb|EOB11231.1|	hypothetical protein NBO_1373g0002 [Nosema bombycis CQ1]	24048.8	8.3623	-0.5767	26.3426	26.5427	26.2445	26.3218	25.976	26.6962	26.6796	26.6777	26.5165	26.5216	0.0105811	0.799062	+
gi|484851916	|gb|EOB11233.1|	GTPase-activating protein 8 [Nosema bombycis CQ1]	24406.3	9.5691	-0.6458	24.0537	23.9112	22.7335	24.9529	24.2818	24.0154	24.0171	24.7142	23.8202	24.3564	0.628614	0.95181
gi|484851926	|gb|EOB11236.1|	translation initiation factor IF-2P [Nosema bombycis CQ1]	77530.9	8.3792	-0.3956	27.0342	26.9051	27.0361	27.1377	27.2507	27.1491	27.1305	27.0878	27.2099	27.1568	0.260073	0.95267
gi|484851932	|gb|EOB11241.1|	Eukaryotic translation initiation factor 5B [Nosema bombycis	42211.3	8.3577	-0.0997	22.775	22.2211	24.1684	22.3163	22.567	23.2651	22.952	22.8629	23.1308	22.9348	0.559723	0.984428
gi|484851990	|gb|EOB11264.1|	threonyl-tRNA synthetase [Nosema bombycis CQ1]	45185.7	6.288	-0.3395	27.5371	20.9758	24.5369	22.6353	21.7592	26.4026	22.0236	27.253	26.8716	22.651	0.366023	0.604823
gi|484852008	|gb|EOB11273.1|	tubulin beta chain, partial [Nosema bombycis CQ1]	17447.5	5.1774	-0.3919	21.0349	23.2322	22.3423	22.7199	22.1132	23.1349	22.2931	22.377	21.6551	23.4672	0.55942	0.829044
gi|484852021	|gb|EOB11279.1|	hypothetical protein NBO_1316g0001 [Nosema bombycis CQ1]	12203	5.4638	-1.1275	21.0515	24.529	24.2445	21.9745	22.5019	24.0391	24.489	22.5897	23.7444	24.0493	0.247907	0.717329
gi|484852034	|gb|EOB11287.1|	coatomer zeta subunit [Nosema bombycis CQ1]	20431.2	8.3073	0.0813	22.0078	21.6411	23.0006	21.3952	22.3871	21.5998	22.4822	23.1784	22.638	21.2691	0.752264	0.874501
gi|484852049	|gb|EOB11294.1|	vesicle transport v-snare protein [Nosema bombycis CQ1]	22937.4	6.155	-0.3096	26.6611	27.1877	27.0206	26.947	26.3029	27.0711	27.3542	26.6712	27.2355	27.1532	0.197311	0.835702
gi|484852050	|gb|EOB11295.1|	6-phosphogluconolactonase 4 [Nosema bombycis CQ1]	22461.8	6.7353	-0.3335	26.3296	26.0059	26.1082	26.7013	26.8757	26.0351	26.1644	26.2613	26.2234	26.4741	0.37202	1.15238
gi|484852054	|gb|EOB11297.1|	hypothetical protein NBO_1303g0002 [Nosema bombycis CQ1]	42381.9	9.082	-0.5628	23.6855	20.5031	23.4873	22.2544	22.5378	23.8781	23.9442	22.8642	23.8822	23.657	0.0919534	0.557252
gi|484852058	|gb|EOB11300.1|	Superkiller viralicidic activity 2-like 2 [Nosema bombycis C	23584	8.2574	-0.0182	22.43	24.0385	21.1859	23.1026	22.9621	21.7546	22.2693	22.0735	23.3971	23.1911	0.725179	1.26213
gi|484852063	|gb|EOB11303.1|	Eukaryotic translation initiation factor 6 [Nosema bombycis	26091.6	4.7914	0.0336	27.0154	26.5271	26.3352	27.4979	25.9815	25.9561	25.4269	26.6118	26.3973	26.8484	0.281321	1.3575
gi|484852065	|gb|EOB11305.1|	6-phosphogluconolactonase 4 [Nosema bombycis CQ1]	22430.6	5.7937	-0.3848	25.8793	26.0662	25.9826	26.8416	26.6185	26.1942	25.9901	26.2031	26.3433	26.5505	0.921862	1.04325
gi|484852077	|gb|EOB11313.1|	hypothetical protein NBO_1296g0001 [Nosema bombycis CQ1]	19439.6	8.6769	0.0029	24.7914	24.5524	24.8712	25.093	24.6525	24.5589	24.4986	24.8494	25.2279	24.6464	0.829953	1.01585
gi|484852085	|gb|EOB11317.1|	histone transcription regulator [Nosema bombycis CQ1]	85800.3	8.5351	-0.3518	24.9712	24.3938	25.5092	24.9715	24.782	23.7991	22.1977	25.1525	25.3951	24.6745	0.293955	1.28863
gi|484852087	|gb|EOB11318.1|	Deoxyribodipyrimidine photo-lyase [Nosema bombycis CQ1]	52411.2	9.1259	-0.6907	30.4361	30.2586	30.3683	30.9817	30.6725	30.401	30.3383	30.4418	30.5391	30.4364	0.423585	1.09768
gi|484852089	|gb|EOB11319.1|	transcriptional repressor for RNA polymerase II [Nosema bomb	48529.1	8.4326	-0.4181	26.5171	26.5533	26.5597	26.6168	26.875	26.5523	26.5949	26.3429	26.4701	26.495	0.124213	1.09949
gi|484852092	|gb|EOB11321.1|	Pre-mRNA-processing ATP-dependent RNA helicase prp5 [Nosema	51760.9	6.1387	-0.4111	28.6726	28.6912	28.7638	28.921	28.9362	28.7735	28.7714	28.5943	28.7075	28.7207	0.233213	1.06169
gi|484852114	|gb|EOB11333.1|	hypothetical protein NBO_1280g0002 [Nosema bombycis CQ1]	39461	9.3091	-0.4512	27.4347	27.0531	27.4867	27.2049	27.5197	27.6649	27.4645	27.4719	27.5478	27.5546	0.0728924	0.875549
gi|484852119	|gb|EOB11336.1|	60S ribosome subunit biogenesis protein NIP7 [Nosema bombyci	20107.3	9.8991	-0.2616	25.0135	24.9118	24.7399	25.1189	24.8204	24.9632	24.7477	24.9421	24.3962	24.7705	0.234296	1.10919
gi|484852133	|gb|EOB11342.1|	hypothetical protein NBO_1272gi001, partial [Nosema bombycis	92866.7	4.7186	-1.3789	28.7792	28.8812	29.0113	28.7491	28.6534	28.944	28.9492	28.9475	28.7082	28.9783	0.283004	0.940361
gi|484852136	|gb|EOB11344.1|	hypothetical protein NBO_1271g0002 [Nosema bombycis CQ1]	48070.6	8.473	-0.6282	22.7046	23.0646	23.3385	23.6181	22.7962	23.1288	23.0435	23.0623	23.2872	21.6506	0.455006	1.15632
gi|484852140	|gb|EOB11346.1|	hypothetical protein NBO_1269g0001 [Nosema bombycis CQ1]	11879.1	4.1524	-0.798	21.9943	21.6435	22.5893	22.5378	23.3292	23.6169	20.5405	21.6897	23.6007	22.6594	0.99686	0.818774
gi|484852142	|gb|EOB11347.1|	protein phosphatase regulatory subunit A, partial [Nosema bo	46476.9	5.8851	-0.1975	24.4497	24.402	24.126	25.1692	24.5579	24.5732	23.3057	24.5039	24.5786	24.4368	0.408343	1.17712
gi|484852144	|gb|EOB11348.1|	Exosome complex exonuclease RRP40 [Nosema bombycis CQ1]	28520	9.4339	0.0785	24.9133	24.8899	25.013	25.4355	25.2155	24.7768	24.6956	24.875	24.7812	24.9132	0.0320535	1.22956	+
gi|484852161	|gb|EOB11352.1|	hypothetical protein NBO_1256g0001 [Nosema bombycis CQ1]	33656.2	9.4412	-0.5962	25.773	25.6349	25.8549	25.2694	26.5108	26.007	25.988	25.6306	26.0453	25.8333	0.680799	0.97211
gi|484852167	|gb|EOB11356.1|	phospholipid hydroperoxide glutathione peroxidase [Nosema bo	22573.6	5.1033	-0.4649	28.1547	28.1403	27.8889	28.7481	28.7348	28.2608	27.9308	28.1102	28.3464	28.1983	0.406349	1.14792
gi|484852170	|gb|EOB11358.1|	26S proteasome non-ATPase regulatory subunit 1 [Nosema bomby	56401.4	5.543	-0.3369	20.0544	22.8099	25.6835	25.1958	21.9569	25.335	22.0402	25.3836	22.0311	25.2711	0.526839	0.775458
gi|484852173	|gb|EOB11360.1|	T-complex protein 1 subunit delta [Nosema bombycis CQ1]	43709.4	8.5283	-0.0327	26.5578	26.5418	26.4963	26.7575	25.2418	26.5083	26.6207	26.4069	26.3469	26.205	0.735841	0.986566
gi|484852198	|gb|EOB11372.1|	20S proteasome beta-type subunit component PRE2, partial [No	12141.2	9.4883	-0.0596	23.0705	22.5825	22.8024	21.1768	21.8877	22.0511	21.8687	22.0048	22.7305	22.6411	0.91066	1.10709
gi|484852199	|gb|EOB11373.1|	Methyltransferase-like protein 5 [Nosema bombycis CQ1]	24043.3	9.0334	-0.1162	23.1096	21.7353	23.3461	23.0699	23.7891	22.8438	23.1305	21.3221	22.8593	22.868	0.416319	1.34424
gi|484852200	|gb|EOB11374.1|	Glucose-6-phosphate 1-dehydrogenase [Nosema bombycis CQ1]	50790.1	5.2174	-0.3224	30.261	30.1926	30.2552	30.9585	30.6642	30.5351	30.2408	30.4973	30.5204	30.4396	0.904163	1.03364
gi|484852204	|gb|EOB11378.1|	ATP-binding domain protein 4 [Nosema bombycis CQ1]	27577.5	5.2306	-0.2157	23.3355	24.2472	24.0632	24.5129	24.9472	24.7034	24.508	24.2987	24.6138	24.5397	0.290244	0.855906
gi|484852219	|gb|EOB11382.1|	hypothetical protein NBO_1230g0002 [Nosema bombycis CQ1]	26554.5	8.8954	-0.7699	23.4529	23.5028	22.8671	23.1589	21.591	23.9698	24.6397	25.0043	24.4748	23.9308	0.00625465	0.376891	+
gi|484852229	|gb|EOB11387.1|	Acyl-CoA thioesterase 2 [Nosema bombycis CQ1]	33104.3	6.4618	-0.1405	27.2245	27.4035	27.5587	27.747	27.3367	27.2608	27.5702	27.3862	27.4103	27.5511	0.868638	1.01786
gi|484852236	|gb|EOB11391.1|	Ran GTPase-activating protein 1 [Nosema bombycis CQ1]	35825.1	4.9774	0.0705	21.5633	22.1877	22.2274	22.225	22.7297	21.0749	21.5705	21.7773	22.7096	23.7507	0.984781	0.824455
gi|484852243	|gb|EOB11395.1|	Ran GTPase-activating protein [Nosema bombycis CQ1]	40444.1	4.634	-0.0692	29.8828	29.8226	29.8325	30.1331	30.442	30.0353	29.9237	29.9379	29.9256	29.8693	0.509808	1.07459
gi|484852248	|gb|EOB11399.1|	Zinc finger C2H2 protein [Nosema bombycis CQ1]	43061.5	9.2252	-1.3426	29.4607	29.6497	29.2823	28.5744	28.5576	29.3065	29.7541	29.5485	29.2257	29.2397	0.249696	0.837557
gi|484852256	|gb|EOB11401.1|	transcriptional regulator-like protein, partial [Nosema bomb	54204.3	6.3535	-0.897	27.5625	27.8536	27.9395	27.5873	26.4898	27.5053	27.7242	27.1727	26.8872	27.4311	0.644431	1.14444
gi|484852258	|gb|EOB11403.1|	Ricin B lectin [Nosema bombycis CQ1]	31043.3	8.892	-0.7404	30.6419	30.5635	30.536	31.6967	31.3553	31.0825	30.8007	31.1066	30.9035	30.8006	0.937977	1.06884
gi|484852262	|gb|EOB11406.1|	Paired amphipathic helix protein Sin3a [Nosema bombycis CQ1]	61616	5.0766	-0.3316	25.4224	25.6506	20.9696	24.7914	22.9523	25.5043	25.3187	25.4833	25.5232	25.1961	0.141166	0.613636
gi|484852265	|gb|EOB11407.1|	Protein transport protein SEC23 [Nosema bombycis CQ1]	16246.7	9.3505	-0.3674	25.3523	25.254	25.1685	25.3528	25.3039	26.1075	26.1753	26.1328	26.2317	26.1152	2.9599e-08	0.548928	+
gi|484852267	|gb|EOB11408.1|	Protein transport protein SEC23 [Nosema bombycis CQ1]	20745.5	4.9622	-0.2693	28.8922	29.0623	28.9671	29.1444	28.7736	28.8324	28.7723	28.9917	29.0942	29.0069	0.754666	1.02051
gi|484852280	|gb|EOB11417.1|	hypothetical protein NBO_1206g0003 [Nosema bombycis CQ1]	28194.5	9.3226	0.0866	26.1428	26.3328	26.2063	25.9025	25.911	21.0826	26.0953	25.9981	26.2762	26.1524	0.363007	1.21923
gi|484852281	|gb|EOB11418.1|	Dolichol-phosphate mannosyltransferase [Nosema bombycis CQ1]	26422.1	8.2695	-0.0039	24.6459	25.3106	25.1876	26.1799	26.1184	25.4685	25.7476	25.6455	25.837	25.6469	0.561881	0.952235
gi|484852292	|gb|EOB11421.1|	aminopeptidase p-like protein [Nosema bombycis CQ1]	9044.12	6.0792	-0.8256	25.296	25.462	25.4056	25.3605	25.2023	25.2878	25.2136	25.0613	25.1594	25.1683	0.0207361	1.12359	+
gi|484852296	|gb|EOB11424.1|	26S proteasome non-ATPase regulatory subunit 7 [Nosema bomby	30275.4	5.0835	-0.3149	23.9308	24.4684	24.1694	20.9497	22.7549	24.2854	24.0254	24.8797	24.5091	23.8775	0.151704	0.623825
gi|484852309	|gb|EOB11429.1|	arginine/serine rich pre-mRNA splicing factor [Nosema bombyc	11159.6	5.0873	-0.2614	22.4986	23.9315	21.722	23.4746	21.391	21.1824	22.179	22.071	22.4124	23.8018	0.682675	1.25361
gi|484852311	|gb|EOB11430.1|	hypothetical protein NBO_1190g0001 [Nosema bombycis CQ1]	24873.4	5.4221	-1.6514	28.5954	29.333	28.8715	29.1385	28.5354	28.1158	28.104	27.7863	27.4212	28.1352	0.00144725	1.98618	+
gi|484852349	|gb|EOB11449.1|	Muscle M-line assembly protein unc-89 [Nosema bombycis CQ1]	36795.6	9.4483	-1.6034	29.974	30.1962	30.0324	29.1921	29.8991	29.1731	29.2076	28.3923	28.9192	29.0531	0.00403286	1.89136	+
gi|484852364	|gb|EOB11459.1|	DNA ligase [Nosema bombycis CQ1]	71908.4	8.5738	-0.5086	26.2847	26.5677	26.6108	25.8106	24.6535	26.5405	26.2438	26.2212	26.7566	25.8452	0.418534	0.860064
gi|484852368	|gb|EOB11462.1|	hypothetical protein NBO_1168gi001 [Nosema bombycis CQ1]	10816.5	7.5808	-0.3337	20.9001	23.3217	23.2923	20.6897	23.8758	23.36	23.1663	23.5326	23.272	23.5894	0.189615	0.722756
gi|484852379	|gb|EOB11468.1|	Phenylalanyl-tRNA synthetase beta chain [Nosema bombycis CQ1	66892.1	5.3881	-0.2139	26.7149	26.5541	26.7638	26.769	26.5497	26.6572	26.8371	26.6596	26.7589	26.7259	0.363674	0.96216
gi|484852401	|gb|EOB11475.1|	Glycyl-tRNA synthetase [Nosema bombycis CQ1]	76075.1	5.5293	-0.4088	26.6514	26.6907	26.8778	27.4287	27.0834	26.7146	26.4943	26.4672	26.7053	26.6837	0.0608302	1.28227
gi|484852416	|gb|EOB11480.1|	hypothetical protein NBO_1144g0001 [Nosema bombycis CQ1]	17573.8	4.6436	-0.8093	30.2866	30.1974	30.0394	30.4938	29.452	30.1891	30.3103	30.2116	30.432	30.2511	0.338548	0.902755
gi|484852422	|gb|EOB11481.1|	Synaptobrevin-like protein [Nosema bombycis CQ1]	20902	6.8349	-0.4576	24.5496	24.6528	24.8941	24.584	25.1922	24.5623	24.7692	24.6059	22.3124	24.5628	0.237618	1.33708
gi|484852430	|gb|EOB11484.1|	hypothetical protein NBO_1136g0001 [Nosema bombycis CQ1]	26655.1	8.7786	-0.675	29.7935	29.9582	29.6645	30.2502	29.7194	29.4437	29.606	29.5631	29.8815	29.5053	0.0651455	1.21852
gi|484852432	|gb|EOB11485.1|	hypothetical protein NBO_1135g0001 [Nosema bombycis CQ1]	28315.8	6.737	-0.7117	31.3725	31.1716	31.2229	31.9132	31.7764	31.0437	31.066	31.1447	31.2053	31.1172	0.038855	1.32532	+
gi|484852437	|gb|EOB11488.1|	Ricin B lectin [Nosema bombycis CQ1]	22731.4	7.2339	-0.3539	27.485	27.5886	27.3758	27.3774	27.1103	27.4894	27.6104	27.4764	27.3514	27.4365	0.370965	0.946556
gi|484852445	|gb|EOB11492.1|	Proteasome subunit beta type-4 [Nosema bombycis CQ1]	21732.8	8.3456	-0.215	29.6675	29.9445	29.6784	29.759	29.6253	29.7953	29.705	29.8152	29.8159	29.7852	0.445264	0.969705
gi|484852453	|gb|EOB11494.1|	UDP-N-acetylglucosamine pyrophosphorylase [Nosema bombycis C	9973.56	8.9064	-0.8012	23.1546	22.3101	24.3054	24.353	22.3875	23.9223	22.3379	23.6985	24.0418	23.777	0.652649	0.935726
gi|484852458	|gb|EOB11495.1|	hypothetical protein NBO_1120g0001 [Nosema bombycis CQ1]	12322.3	5.9065	-1.8673	26.7035	26.6453	25.3311	25.8285	25.9545	27.3749	27.3489	28.9316	26.1537	27.4222	0.0294919	0.342831	+
gi|484852470	|gb|EOB11502.1|	UDP-N-acetylglucosamine pyrophosphorylase [Nosema bombycis C	23416.8	5.6544	-0.1708	25.671	25.8434	26.243	26.0552	27.1497	26.5142	26.2179	25.9595	26.0388	26.0507	0.898982	1.09022
gi|484852472	|gb|EOB11504.1|	T-complex protein 1 subunit alpha [Nosema bombycis CQ1]	59662	5.7275	-0.0262	29.6149	29.7253	29.6988	29.6732	29.8017	29.8171	29.7575	29.689	29.6591	29.709	0.585439	0.983975
gi|484852474	|gb|EOB11506.1|	hypothetical protein NBO_1116g0004 [Nosema bombycis CQ1]	14694	6.6216	-1.9371	31.3093	32.3288	31.1954	32.2877	23.5447	31.5133	32.2761	30.8062	28.1636	31.8631	0.674822	1.09889
gi|484852488	|gb|EOB11514.1|	coatomer complex delta subunit [Nosema bombycis CQ1]	53652.7	6.3723	-0.5557	27.8185	27.6723	27.8281	27.5727	27.6385	27.9378	27.8955	27.5555	27.6035	27.4603	0.889128	1.00442
gi|484852490	|gb|EOB11515.1|	SEC31-like protein invovled in vesicular transport from ER t	37192.4	9.7284	-0.6899	25.8219	25.1562	23.5216	27.1104	26.5803	26.056	25.8882	26.3944	26.5518	26.2903	0.374351	0.883804
gi|484852491	|gb|EOB11516.1|	hypothetical protein NBO_1110g0002 [Nosema bombycis CQ1]	22476.6	5.0607	-0.383	26.0528	25.7397	25.7389	26.2312	25.2447	25.9949	25.7181	25.7463	25.9071	25.6181	0.980625	1.02523
gi|484852501	|gb|EOB11521.1|	Calcium-binding EF-hand [Nosema bombycis CQ1]	29499.6	9.6917	-1.1685	28.616	28.3792	28.5472	27.8805	27.9821	28.4308	28.5562	28.7087	28.2442	28.4701	0.26351	0.883277
gi|484852508	|gb|EOB11525.1|	26S proteasome beta subunit, theta chain, partial [Nosema bo	17667.5	7.5918	-0.0904	29.4053	29.4214	29.2892	27.9947	28.8463	29.6768	29.5508	29.452	29.7351	29.5103	0.0630882	0.702471
gi|484852510	|gb|EOB11527.1|	hypothetical protein NBO_1103g0002 [Nosema bombycis CQ1]	38972.6	9.6545	-1.1814	23.5982	22.9907	22.9344	24.826	22.5619	22.2347	22.565	22.9482	23.9829	23.3863	0.495415	1.38922
gi|484852542	|gb|EOB11536.1|	78 kDa glucose-regulated protein [Nosema bombycis CQ1]	77074.1	5.2235	-0.4749	32.0346	32.078	31.9066	31.948	31.6761	32.0873	32.0292	31.9929	31.9591	31.9687	0.317147	0.950708
gi|484852585	|gb|EOB11554.1|	Mitogen-activated protein kinase kinase kinase ANP1 [Nosema	40963.7	9.0077	-0.3275	26.5779	26.5436	26.5666	25.3044	26.3333	26.4319	26.4744	26.2685	26.24	26.4943	0.653247	0.965722
gi|484852590	|gb|EOB11558.1|	6-phosphofructokinase [Nosema bombycis CQ1]	80290.3	6.0018	-0.4294	25.9393	25.7764	25.7523	25.2534	25.476	25.8849	26.1203	26.1971	26.0586	25.4128	0.150752	0.8119
gi|484852600	|gb|EOB11564.1|	T-complex protein 1 subunit beta [Nosema bombycis CQ1]	30994.7	6.9505	-0.323	21.3698	21.5995	23.9371	20.5192	21.3314	22.0444	24.1048	20.793	22.7254	22.1775	0.45552	0.727522
gi|484852603	|gb|EOB11566.1|	hypothetical protein NBO_1056g0001 [Nosema bombycis CQ1]	32536.4	5.1952	-1.1371	24.6998	24.5481	24.6552	24.4863	25.1523	24.4529	24.3697	24.3073	24.3709	24.4058	0.0257447	1.27141	+
gi|484852606	|gb|EOB11568.1|	hypothetical protein NBO_1055g0001 [Nosema bombycis CQ1]	71338.8	8.4943	-0.2381	21.7071	23.4359	21.1471	21.4232	21.0079	21.7892	22.0502	20.4365	21.6605	20.6714	0.460156	1.53187
gi|484852625	|gb|EOB11577.1|	proteasome subunit beta, partial [Nosema bombycis CQ1]	10846.6	9.754	-0.2081	28.2973	28.2716	27.5278	29.4023	28.4979	29.1231	28.8119	28.769	28.9107	28.9488	0.132474	0.763371
gi|484852631	|gb|EOB11578.1|	hypothetical protein NBO_1043g0001 [Nosema bombycis CQ1]	23932.7	8.221	-0.301	26.5083	26.3227	26.491	26.4851	26.225	26.7107	26.9503	26.3181	26.7956	26.7434	0.0370835	0.808083	+
gi|484852634	|gb|EOB11580.1|	Glyceraldehyde-3-phosphate dehydrogenase 2 [Nosema bombycis	22575	8.5739	-0.2493	30.3761	30.3337	30.1563	30.9053	30.2577	30.5498	30.3946	30.5033	30.4168	30.4572	0.672491	0.976434
gi|484852638	|gb|EOB11583.1|	hypothetical protein NBO_1041gi001 [Nosema bombycis CQ1]	9573.32	9.6709	-0.4927	21.8548	22.2446	23.3774	21.5815	22.7286	23.2313	23.9349	22.6383	20.9594	21.375	0.915569	0.800299
gi|484852644	|gb|EOB11586.1|	Proteasome component PUP1 [Nosema bombycis CQ1]	12951.8	4.9257	0.0319	25.6025	25.7053	25.0942	23.7314	22.7752	25.352	21.4039	25.1372	25.6216	25.2527	0.977637	0.933801
gi|484852660	|gb|EOB11595.1|	hypothetical protein NBO_1033g0001 [Nosema bombycis CQ1]	22707	6.7551	-0.19	31.5088	31.9944	32.0773	32.5458	32.4784	32.0877	31.9567	32.1056	32.2076	32.0307	0.82715	1.06249
gi|484852678	|gb|EOB11601.1|	DNA-directed RNA polymerase II subunit RPB3 [Nosema bombycis	33076.6	5.2463	-0.0838	26.0599	26.2101	26.1041	25.9858	26.3649	26.1073	26.2276	26.3483	26.4679	26.2894	0.14725	0.90624
gi|484852682	|gb|EOB11604.1|	26S proteasome non-ATPase regulatory subunit 13 [Nosema bomb	39280	8.7262	-0.2924	28.6111	28.6345	28.5926	29.1377	28.805	28.6856	28.879	28.6607	28.9144	28.7717	0.82522	0.990122
gi|484852687	|gb|EOB11607.1|	hypothetical protein NBO_1021g0001 [Nosema bombycis CQ1]	11805.4	5.0914	-0.3176	27.1157	26.6221	27.1084	28.4581	26.9307	26.9404	27.1142	26.9376	27.142	26.8317	0.452096	1.3282
gi|484852691	|gb|EOB11610.1|	hypothetical protein NBO_1020g0002 [Nosema bombycis CQ1]	30429.8	4.7658	-0.4444	24.5656	24.7677	24.7231	24.9425	21.276	24.8228	24.6828	24.8625	24.9953	24.9643	0.280003	0.755896
gi|484852715	|gb|EOB11622.1|	Negative cofactor 2 complex subunit beta [Nosema bombycis CQ	17087.6	5.3965	-0.7628	22.8889	23.3203	22.7066	22.8625	23.5269	23.124	23.2069	22.3955	22.9594	23.4377	0.880277	1.02144
gi|484852717	|gb|EOB11624.1|	Ethanolamine-phosphate cytidylyltransferase [Nosema bombycis	35157.1	6.6763	-0.3756	27.7551	27.8346	27.595	28.1172	27.7365	27.9691	27.6244	27.7231	27.862	27.8228	0.945385	1.00924
gi|484852727	|gb|EOB11627.1|	SEC18-like vesicular fusion protein [Nosema bombycis CQ1]	77405.1	5.9215	-0.2406	29.0335	29.0482	29.1106	28.9646	29.0369	29.1122	29.1492	29.1298	29.1421	29.0875	0.0105742	0.942893	+
gi|484852743	|gb|EOB11632.1|	hypothetical protein NBO_997g0001 [Nosema bombycis CQ1]	44012.7	6.0374	-0.8503	27.2825	27.2159	27.1037	26.8747	26.9204	27.1895	27.2068	27.3148	27.4218	27.0967	0.12626	0.893741
gi|484852750	|gb|EOB11635.1|	Vacuolar proton pump subunit E [Nosema bombycis CQ1]	23081.7	8.8427	-0.7903	26.9263	27.119	27.0708	27.6211	26.2421	27.5023	27.2021	27.4451	27.5176	27.1973	0.14458	0.801656
gi|484852762	|gb|EOB11638.1|	SWI/SNF complex component SNF12 [Nosema bombycis CQ1]	41110.6	8.507	-0.5197	25.1167	26.001	26.0106	26.0845	25.63	26.116	26.1618	26.1162	26.1833	26.2078	0.0654558	0.786179
gi|484852767	|gb|EOB11641.1|	valyl tRNA synthetase [Nosema bombycis CQ1]	105472	7.9889	-0.3256	25.3537	21.6435	25.8474	22.804	24.3236	24.2679	24.1301	25.6298	25.3789	25.7884	0.25896	0.702063
gi|484852777	|gb|EOB11646.1|	hypothetical protein NBO_979g0001 [Nosema bombycis CQ1]	21018.4	9.0314	-0.4326	23.3742	22.999	23.0794	23.3695	22.9341	22.5406	22.2848	22.0803	22.6795	21.6816	0.00199219	1.82571	+
gi|484852779	|gb|EOB11647.1|	synaptobrevin-related protein [Nosema bombycis CQ1]	11238.3	8.8913	-0.1969	23.9484	22.3551	21.6929	22.3115	22.6788	23.4288	23.6982	21.1825	23.4205	23.4298	0.487161	0.74007
gi|484852786	|gb|EOB11651.1|	Protein phosphatase 1 regulatory subunit 7 [Nosema bombycis	30060.4	6.1374	-0.032	23.6686	23.6564	23.4437	24.5421	24.5388	23.9213	23.715	23.6723	24.1743	23.79	0.660561	1.13482
gi|484852834	|gb|EOB11663.1|	leucyl tRNA synthetase [Nosema bombycis CQ1]	8402.59	4.8937	-0.4127	20.8955	24.031	23.7952	22.3029	21.7028	24.3192	24.1104	24.211	23.7653	24.1378	0.0334305	0.463231	+
gi|484852837	|gb|EOB11666.1|	Polar tube protein 1 [Nosema bombycis CQ1]	40473.6	5.8156	-0.0494	31.0572	31.6661	30.8409	30.4574	29.7428	29.0099	29.4438	29.7392	28.9321	29.7652	0.00547197	2.76696	+
gi|484852844	|gb|EOB11670.1|	hypothetical protein NBO_941g0002 [Nosema bombycis CQ1]	29345.5	4.5796	-0.7918	24.9911	24.3207	24.5542	26.2664	25.3578	24.6392	24.6317	24.7735	24.7105	24.621	0.253376	1.51166
gi|484852846	|gb|EOB11672.1|	hypothetical protein NBO_941g0004 [Nosema bombycis CQ1]	20172.2	9.376	-0.7124	22.0479	21.5863	22.3502	22.9289	22.1476	22.2312	22.4365	22.241	22.0815	22.241	0.883818	1.02049
gi|484852862	|gb|EOB11682.1|	hypothetical protein NBO_937g0001, partial [Nosema bombycis	33104.8	9.3777	-0.376	23.391	22.5282	22.8536	23.4805	22.9271	23.9913	23.578	23.5803	23.5229	23.5337	0.0155902	0.671961	+
gi|484852865	|gb|EOB11685.1|	Pyruvate kinase 2, partial [Nosema bombycis CQ1]	71702.1	6.1312	-0.229	21.3626	23.2089	21.372	21.1568	21.9625	21.1599	22.7736	22.2736	21.2473	22.0503	0.859814	1.00534
gi|484852870	|gb|EOB11688.1|	hypothetical protein NBO_935g0001 [Nosema bombycis CQ1]	24243.4	5.542	-0.914	26.7955	27.2783	26.5739	26.7979	25.0225	27.2357	27.5785	27.2983	26.8407	27.028	0.121101	0.678894
gi|484852877	|gb|EOB11693.1|	Guanylate kinase [Nosema bombycis CQ1]	20758.7	8.4408	-0.5539	24.0768	24.2544	23.9401	22.1841	21.1211	24.154	23.8531	23.8053	24.0667	23.6524	0.243972	0.767942
gi|484852887	|gb|EOB11700.1|	Nuclear pore complex protein Nup98-Nup96 [Nosema bombycis CQ	71621.3	9.2687	-0.4784	27.7957	27.7609	27.5554	27.8218	28.0731	27.3972	27.337	27.2798	27.4514	27.388	0.00116563	1.3557	+
gi|484852888	|gb|EOB11701.1|	Transcription initiation factor IIA subunit 2 [Nosema bombyc	9038.47	9.7174	-0.5179	26.0511	25.9914	25.723	26.6012	26.2576	26.3522	26.3742	26.0336	26.2428	26.0467	0.617263	0.957933
gi|484852903	|gb|EOB11712.1|	hypothetical protein NBO_928g0004 [Nosema bombycis CQ1]	17355.7	7.6691	1.1714	28.5831	28.5891	28.5782	21.5394	28.5031	28.2706	28.5687	28.1931	28.65	28.4585	0.393403	0.874252
gi|484852932	|gb|EOB11731.1|	peptide chain release factor subunit 1 [Nosema bombycis CQ1]	45604.3	5.4816	-0.2371	25.5997	24.9995	25.4298	25.5637	25.0471	25.8801	25.7088	25.8197	25.476	24.6727	0.492389	0.858035
gi|484852939	|gb|EOB11736.1|	hypothetical protein NBO_918g0001 [Nosema bombycis CQ1]	19408.4	8.6351	-0.2648	27.882	27.8858	27.6514	28.1879	27.2511	27.9235	27.9994	27.8812	27.8513	27.852	0.435017	0.933967
gi|484852940	|gb|EOB11737.1|	Protein transport protein SEC24 [Nosema bombycis CQ1]	71847.8	6.5722	-0.2678	27.984	27.888	28.1074	28.7575	29.0175	28.154	28.1198	28.0176	28.2762	28.2464	0.437671	1.19575
gi|484852946	|gb|EOB11742.1|	coatomer protein gamma subunit [Nosema bombycis CQ1]	35605.7	4.5998	-0.1936	24.3397	24.0827	24.2874	24.8426	25.0611	24.2135	24.3903	24.2298	24.5693	24.4206	0.441514	1.14842
gi|484852953	|gb|EOB11747.1|	methyltransferase [Nosema bombycis CQ1]	12549.4	4.2695	-0.1036	23.6529	21.7505	23.9344	24.1767	21.3437	23.9817	23.5703	23.5224	23.1566	23.9952	0.302716	0.809816
gi|484852955	|gb|EOB11748.1|	hypothetical protein NBO_914g0001 [Nosema bombycis CQ1]	8126.42	6.5636	-0.111	28.1383	28.2617	28.1276	27.8545	28.3808	28.2206	28.2598	27.9718	28.5985	28.4743	0.306139	0.896208
gi|484852957	|gb|EOB11750.1|	hypothetical protein NBO_914g0003 [Nosema bombycis CQ1]	51774.5	5.4719	-0.4259	24.9103	25.0642	24.3207	23.8036	25.2129	25.4826	24.6395	24.4157	24.7739	24.6795	0.68125	0.934685
gi|484852962	|gb|EOB11754.1|	1-acyl-sn-glycerol-3-phosphate acyltransferase 4, partial [N	32398.6	9.32	0.0713	24.7657	23.6211	23.7083	22.947	22.2229	24.5376	24.8084	24.5495	24.5682	24.3306	0.0330864	0.548141	+
gi|484852987	|gb|EOB11762.1|	hypothetical protein NBO_900gi001, partial [Nosema bombycis	38805.9	4.7357	-0.1447	23.9564	24.2795	24.031	22.8146	25.1154	24.3586	24.2841	23.8419	24.2038	24.132	0.750905	1.02983
gi|484853023	|gb|EOB11770.1|	Actin-11 [Nosema bombycis CQ1]	11761.6	7.7399	-0.0385	27.7261	27.6349	27.0575	28.4047	28.0217	27.5821	27.7483	27.8182	27.7431	27.6842	0.818175	1.08575
gi|484853046	|gb|EOB11775.1|	hypothetical protein NBO_865g0001 [Nosema bombycis CQ1]	43924.6	7.0676	-0.4902	22.8282	21.2711	20.6529	22.7138	22.7369	22.5496	22.0252	22.5509	22.6316	22.1921	0.475699	0.915722
gi|484853056	|gb|EOB11777.1|	hypothetical protein NBO_857g0001 [Nosema bombycis CQ1]	43994.7	6.1279	-0.8814	28.2777	28.5326	28.636	28.8262	28.4417	28.6845	28.7258	28.7935	28.755	28.6924	0.0820762	0.885061
gi|484853058	|gb|EOB11778.1|	SEC63-like protein [Nosema bombycis CQ1]	20959.7	9.4791	0.0398	24.7707	25.2031	25.1427	24.917	24.6875	22.2482	25.1753	25.0862	24.8745	25.1296	0.46464	1.11669
gi|484853073	|gb|EOB11782.1|	hypothetical protein NBO_846gi001, partial [Nosema bombycis	39586.1	5.2972	-0.2449	27.1634	27.305	27.3396	25.7127	27.2147	27.1954	27.2984	27.0428	27.0353	27.0652	0.582078	0.947957
gi|484853089	|gb|EOB11787.1|	Seryl-tRNA synthetase, cytoplasmic [Nosema bombycis CQ1]	31983.4	5.2245	-0.3619	28.7823	28.4137	28.5507	28.7374	28.607	28.7844	28.4537	28.8012	28.6541	28.7727	0.443041	0.949528
gi|484853091	|gb|EOB11788.1|	hypothetical protein NBO_835g0001 [Nosema bombycis CQ1]	14182.7	9.3764	-0.2458	24.9213	24.5191	24.7293	22.0856	24.6	24.8721	24.5968	23.8635	24.3418	24.9425	0.547672	0.909161
gi|484853149	|gb|EOB11807.1|	hypothetical protein NBO_800gi001, partial [Nosema bombycis	50924	8.9913	-0.0805	27.5258	27.5653	27.8777	27.926	27.8403	27.7834	27.6661	27.7008	27.9078	27.803	0.794734	0.987493
gi|484853154	|gb|EOB11809.1|	hypothetical protein NBO_797g0001, partial [Nosema bombycis	33543.1	8.171	-0.5273	23.7353	23.6134	23.5296	23.9634	22.3305	23.9895	23.3284	21.9951	24.1274	24.4404	0.792186	0.83546
gi|484853163	|gb|EOB11812.1|	Zinc finger C2H2 protein [Nosema bombycis CQ1]	18911.5	8.3995	-0.7119	23.1385	24.0968	23.8641	24.1543	22.4021	23.9603	24.0422	24.318	24.1045	23.9089	0.156763	0.754921
gi|484853165	|gb|EOB11813.1|	Elongation factor 2 [Nosema bombycis CQ1]	29183.6	5.9182	-0.1878	25.2332	25.408	24.0643	26.1737	26.1754	25.1999	24.595	24.9891	25.7265	24.7461	0.432963	1.39891
gi|484853189	|gb|EOB11818.1|	hypothetical protein NBO_773gi001, partial [Nosema bombycis	47682.2	5.029	-0.4696	23.7337	23.5326	23.1	21.6793	22.3529	23.3582	23.7839	22.7523	23.1593	23.5503	0.325082	0.812213
gi|484853195	|gb|EOB11821.1|	Ubiquitin thioesterase otubain-like protein [Nosema bombycis	25444.1	4.9507	-0.4563	27.5857	27.8263	27.702	26.5453	27.1561	27.744	27.8332	27.638	27.9254	27.6691	0.134306	0.793292
gi|484853204	|gb|EOB11822.1|	hypothetical protein NBO_763g0001 [Nosema bombycis CQ1]	14219.9	9.5424	0.2057	24.3418	24.597	24.2309	21.9762	23.0953	24.2685	23.6667	24.0179	23.901	23.6816	0.621125	0.997281
gi|484853205	|gb|EOB11823.1|	hypothetical protein NBO_763g0002 [Nosema bombycis CQ1]	33471.7	8.9153	-0.8038	28.2351	28.1245	27.897	23.6389	22.3737	28.3784	28.6189	27.9535	21.7029	28.4591	0.612122	0.629355
gi|484853226	|gb|EOB11833.1|	leptin receptor gene-related protein [Nosema bombycis CQ1]	12964.5	6.5474	0.7027	24.1697	23.73	22.9155	21.5342	21.9763	24.2554	24.3599	23.5987	23.9967	21.841	0.305616	0.640215
gi|484853244	|gb|EOB11840.1|	hypothetical protein NBO_742g0002 [Nosema bombycis CQ1]	14706.4	9.0811	-0.1258	26.045	26.0039	25.9141	25.7909	26.4973	25.9713	25.1851	26.0294	26.1587	26.1604	0.513979	1.09368
gi|484853269	|gb|EOB11849.1|	Putative membrane integral protein [Nosema bombycis CQ1]	23552.1	5.4739	-0.159	23.1201	21.3823	23.1915	23.3009	22.2269	22.6761	22.1119	22.1445	21.9894	22.4477	0.369842	1.42392
gi|484853273	|gb|EOB11850.1|	geranylgeranyl transferase type-2 subunit beta [Nosema bomby	36656	5.5176	-0.2422	23.7904	23.2167	23.4228	22.1551	22.863	23.2961	23.7364	21.8437	23.5966	23.3932	0.853982	0.923841
gi|484853279	|gb|EOB11852.1|	hypothetical protein NBO_721g0001 [Nosema bombycis CQ1]	29309.6	9.0976	-0.6208	22.4276	24.2208	24.3849	21.9136	22.8512	24.1112	24.2912	24.1136	24.1971	24.3656	0.0645452	0.600261
gi|484853311	|gb|EOB11868.1|	Cyclin-dependent kinase C-2 [Nosema bombycis CQ1]	36277	8.2172	-0.274	23.9666	24.2408	24.2968	23.8044	23.7563	24.1345	24.1204	21.6536	23.9456	24.0346	0.404598	1.16857
gi|484853316	|gb|EOB11870.1|	hypothetical protein NBO_704g0001 [Nosema bombycis CQ1]	9091.65	5.3421	0.1	27.6941	27.7685	28.0796	27.3491	27.0748	28.1809	28.1505	28.5487	28.2322	28.2476	0.00689894	0.63956	+
gi|484853323	|gb|EOB11873.1|	hypothetical protein NBO_700g0001 [Nosema bombycis CQ1]	7962.45	9.6674	-0.8833	24.9604	24.9474	20.7057	25.1418	22.6914	25.1575	24.4642	24.6066	24.9176	25.2208	0.217504	0.704237
gi|484853324	|gb|EOB11874.1|	hypothetical protein NBO_700g0002 [Nosema bombycis CQ1]	6581.57	4.9402	-0.5	28.6165	28.7747	28.551	28.7903	28.6034	28.6282	28.9084	28.2314	28.8981	28.7848	0.868135	0.972455
gi|484853334	|gb|EOB11880.1|	Tryptophanyl-tRNA synthetase [Nosema bombycis CQ1]	23198.7	6.033	-0.5731	25.0892	24.6727	25.3173	25.2511	25.2124	25.364	25.2243	25.3794	25.3222	25.3879	0.092819	0.863958
gi|484853365	|gb|EOB11888.1|	hypothetical protein NBO_675g0001 [Nosema bombycis CQ1]	15620.3	9.2061	-0.0826	26.7494	27.141	26.4905	28.0162	26.737	27.1199	26.8743	27.2637	26.9669	27.1252	0.879923	1.04361
gi|484853383	|gb|EOB11896.1|	Deoxyhypusine synthase [Nosema bombycis CQ1]	37024.2	5.6178	-0.1571	24.842	25.4291	24.8684	25.5671	24.4168	25.2292	25.0398	25.014	25.1413	24.6371	0.958945	1.04205
gi|484853393	|gb|EOB11900.1|	hypothetical protein NBO_659g0001 [Nosema bombycis CQ1]	31597.8	6.8597	-0.2202	23.3337	22.989	23.5439	21.9258	21.9578	23.4896	23.1923	23.3836	22.9112	23.1128	0.225812	0.795364
gi|484853400	|gb|EOB11903.1|	hypothetical protein NBO_655g0001, partial [Nosema bombycis	25425.4	9.2076	-0.1612	28.6901	28.4072	28.5142	28.3897	27.9938	28.6037	28.6178	28.5444	28.6217	28.6576	0.107799	0.874798
gi|484853401	|gb|EOB11904.1|	28kDa ribonucleoprotein, partial [Nosema bombycis CQ1]	19558.5	9.0453	-0.5171	20.9408	24.7164	24.4383	24.907	24.2532	24.2463	22.353	24.6196	24.3493	25.2656	0.729917	0.920385
gi|484853402	|gb|EOB11905.1|	Transcription-associated recombination protein [Nosema bomby	6985.21	4.533	0.4097	22.3167	22.4713	21.8588	23.5054	22.4935	21.4997	21.6504	22.0208	22.1272	21.7186	0.0387179	1.76096	+
gi|484853415	|gb|EOB11910.1|	DNA-directed RNA polymerases I and III subunit RPAC1 [Nosema	35833.4	5.9647	-0.2489	25.9976	26.1294	24.9321	25.4879	23.9082	26.6382	26.3148	26.6744	27.0806	26.6072	0.011838	0.436246	+
gi|484853456	|gb|EOB11928.1|	Cytidylate kinase [Nosema bombycis CQ1]	24536.1	6.7571	-0.3051	23.9238	23.8362	24.164	21.778	22.4671	22.1871	24.3686	23.3124	24.3864	23.9728	0.529044	0.785176
gi|484853457	|gb|EOB11929.1|	endoplasmic reticulum membrane protein [Nosema bombycis CQ1]	21687.4	9.3767	-0.107	27.7705	27.8931	28.0408	28.2097	28.0854	27.9453	28.2495	27.9211	27.8037	27.7414	0.576649	1.0459
gi|484853462	|gb|EOB11933.1|	Ubiquitin-conjugating enzyme E2 G2 [Nosema bombycis CQ1]	23229.8	5.6126	-0.5749	27.5048	27.7201	27.4871	27.5299	27.1543	27.4191	27.3866	27.333	27.3248	27.449	0.335671	1.07713
gi|484853464	|gb|EOB11935.1|	hypothetical protein NBO_628g0004 [Nosema bombycis CQ1]	11353.3	4.9597	0.2842	22.4854	22.6728	22.4117	22.3751	22.6892	23.2177	23.1226	22.2526	20.8753	21.7403	0.538182	1.03512
gi|484853469	|gb|EOB11938.1|	Phosphoacetylglucosamine mutase [Nosema bombycis CQ1]	59797.8	5.7741	-0.2955	31.0145	31.1301	31.2018	31.4349	31.6008	31.351	31.2299	31.1897	31.2287	31.1718	0.713202	1.04009
gi|484853474	|gb|EOB11940.1|	hypothetical protein NBO_623g0001 [Nosema bombycis CQ1]	30139.8	6.71	-0.2046	24.8214	24.2452	24.3897	25.4516	25.5041	24.4625	24.9009	24.6472	25.2442	25.323	0.917326	1.01572
gi|484853475	|gb|EOB11941.1|	vesicular transport protein [Nosema bombycis CQ1]	59233.6	4.9901	-0.0952	24.7933	23.9443	24.801	22.2157	25.1818	25.3111	24.5083	24.7044	25.3379	26.1598	0.132057	0.558395
gi|484853476	|gb|EOB11942.1|	calcineurin beta subunit [Nosema bombycis CQ1]	15251.6	6.2968	-0.3008	23.2409	23.4173	22.6565	21.9889	22.3881	23.4269	23.9595	21.7668	22.7612	21.6176	0.95316	0.901024
gi|484853484	|gb|EOB11947.1|	Zinc finger C2H2 protein [Nosema bombycis CQ1]	45096.4	5.9441	-0.5673	27.8175	28.1853	27.954	27.3628	27.364	27.7036	27.8933	27.8664	27.8398	27.9008	0.551075	0.953208
gi|484853518	|gb|EOB11971.1|	Histone deacetylase 1 [Nosema bombycis CQ1]	46856.7	4.6949	-0.2414	28.5687	28.8904	29.0037	29.6432	29.4757	28.6447	28.8034	28.4902	28.5502	28.8181	0.059176	1.41633
gi|484853523	|gb|EOB11974.1|	hypothetical protein NBO_609g0001 [Nosema bombycis CQ1]	24490.5	9.1324	0.4316	25.8029	25.5972	25.1618	26.201	26.0853	25.6855	25.1962	25.7078	25.8286	25.9811	0.703132	1.08108
gi|484853540	|gb|EOB11985.1|	N2,N2-dimethylguanosine trna methyltransferase, partial [Nos	43639.4	8.7907	-0.2779	26.0605	26.1764	25.9871	25.4986	23.0641	25.8734	26.1816	25.6906	26.1052	26.0002	0.330282	0.811104
gi|484853544	|gb|EOB11987.1|	hypothetical protein NBO_602g0001 [Nosema bombycis CQ1]	20184.6	5.6371	-0.0286	21.6211	22.5428	21.4885	20.9208	29.105	22.8174	21.253	22.5946	21.6337	29.085	0.874079	1.0046
gi|484853545	|gb|EOB11988.1|	High affinity cAMP-specific and IBMX-insensitive 3',5'-cycli	34118.6	7.0766	-0.422	23.6099	23.9383	23.6629	22.0367	23.069	24.1223	24.1874	23.7643	24.0976	23.8037	0.0690888	0.656228
gi|484853546	|gb|EOB11989.1|	serine palmitoyltransferase subunit 1 [Nosema bombycis CQ1]	49617	8.9949	0.0302	27.1387	27.1248	27.1038	27.317	27.8827	26.9898	27.1877	27.0244	27.1795	26.9508	0.150565	1.21104
gi|484853551	|gb|EOB11990.1|	cleavage and polyadenylation specificity factor subunit 2 [N	79990.1	5.4242	-0.3235	24.5808	25.2314	25.0363	25.5704	21.1817	25.5971	25.3828	25.8711	25.3146	25.2076	0.191576	0.639279
gi|484853553	|gb|EOB11992.1|	hypothetical protein NBO_599g0003 [Nosema bombycis CQ1]	20533.7	5.7517	-0.6345	27.861	27.7129	27.8897	27.8946	27.9936	27.9006	27.9218	27.7494	27.7691	27.8824	0.667747	1.0187
gi|484853568	|gb|EOB12002.1|	protein transport protein Sec61 subunit gamma [Nosema bombyc	9958.67	10.1321	-0.0978	27.5797	27.6719	27.2409	27.6508	27.1315	27.8512	27.5591	27.5754	27.9258	27.6183	0.101071	0.845488
gi|484853570	|gb|EOB12004.1|	tRNA pseudouridine synthase D [Nosema bombycis CQ1]	48236.2	8.335	-0.5767	22.4824	20.3718	20.5934	21.3503	21.6603	22.3436	22.1067	20.5422	20.7328	22.3167	0.581576	0.8066
gi|484853578	|gb|EOB12009.1|	Transketolase 1, partial [Nosema bombycis CQ1]	33657.7	6.1097	-0.2764	31.5007	31.4525	31.326	30.57	30.6669	31.6064	31.5523	31.4428	31.5446	31.5466	0.0635905	0.766856
gi|484853581	|gb|EOB12012.1|	nucleolar protein NOP5-2 [Nosema bombycis CQ1]	46349.7	8.9008	-0.3746	25.7814	25.5796	25.1554	26.2763	26.8276	25.5279	24.8788	23.08	26.2197	25.6696	0.204662	1.57348
gi|484853593	|gb|EOB12020.1|	Replication protein A 70 kDa DNA-binding subunit, partial [N	37138.4	8.9885	-0.5861	27.4054	27.373	27.2778	27.4552	28.0946	27.4143	27.3063	27.2474	27.1436	27.4608	0.224364	1.17655
gi|484853594	|gb|EOB12021.1|	T-complex protein 1 subunit eta [Nosema bombycis CQ1]	51263	6.0227	-0.1496	29.673	29.574	29.621	29.6426	29.7064	29.6145	29.68	29.7308	29.8383	29.6759	0.178636	0.95546
gi|484853596	|gb|EOB12023.1|	importin-7 [Nosema bombycis CQ1]	49753.4	6.574	-0.2278	28.5706	28.5337	28.6176	28.9862	28.7374	28.7059	28.7871	28.6896	28.7418	28.643	0.782478	0.98925
gi|484853597	|gb|EOB12024.1|	importin, partial [Nosema bombycis CQ1]	45444.7	4.6372	0.1985	26.8398	27.0324	27.0789	27.003	27.4889	26.8768	27.0248	26.8539	27.0528	26.8845	0.23028	1.12082
gi|484853615	|gb|EOB12035.1|	hypothetical protein NBO_582g0004 [Nosema bombycis CQ1]	21865.9	8.2581	0.6771	27.6504	27.9974	27.7268	25.3884	27.3109	27.5971	27.9033	27.8456	27.3016	27.962	0.32647	0.812017
gi|484853616	|gb|EOB12036.1|	alpha,alpha trehalose-phosphate synthase, partial [Nosema bo	42548.9	6.1759	-0.2422	27.321	27.3614	27.3526	27.825	28.0817	27.0457	27.5069	27.2752	27.3421	27.2087	0.106998	1.26488
gi|484853626	|gb|EOB12040.1|	Eukaryotic translation initiation factor 5 [Nosema bombycis	31632.4	7.5795	-0.4245	24.2952	25.0366	24.5954	25.3379	23.9897	24.6497	25.1454	24.9232	24.6933	24.9604	0.415496	0.899356
gi|484853628	|gb|EOB12042.1|	hypothetical protein NBO_576g0003 [Nosema bombycis CQ1]	30008.3	5.3797	-0.3496	22.6958	23.4082	19.9067	25.3514	24.8281	24.6323	24.0357	24.4086	24.8622	24.504	0.233009	0.764038
gi|484853630	|gb|EOB12044.1|	glucosamine--fructose-6-phosphate aminotransferase [Nosema b	11813.5	7.767	-0.279	23.4997	21.0656	23.4292	26.5105	24.5165	24.4841	21.523	24.5849	26.5369	24.8623	0.633149	0.807471
gi|484853646	|gb|EOB12053.1|	NIF3-like protein 1, partial [Nosema bombycis CQ1]	28077.3	9.1319	-0.1025	26.8874	26.843	27.0386	28.2785	27.6191	27.0098	26.7576	27.3354	27.469	27.177	0.558872	1.21002
gi|484853647	|gb|EOB12054.1|	Vacuolar ATP synthase [Nosema bombycis CQ1]	20543.9	6.4417	-0.3712	22.2641	22.0805	22.986	23.7349	21.9311	21.7892	22.4937	22.2511	22.9914	21.297	0.357078	1.40501
gi|484853651	|gb|EOB12057.1|	cytoplasmic glutamyl-tRNA synthetase [Nosema bombycis CQ1]	76812.8	8.6152	-0.7113	28.3229	28.3107	28.3601	28.3457	28.2193	28.4428	28.349	28.3265	28.3192	28.268	0.459831	0.979637
gi|484853657	|gb|EOB12062.1|	Alpha,alpha-trehalose-phosphate synthase, partial [Nosema bo	53167.8	5.3465	-0.2816	28.9552	28.6189	28.6451	27.8423	28.3729	28.348	28.5093	28.4112	28.4965	28.454	0.824608	1.06218
gi|484853671	|gb|EOB12067.1|	hypothetical protein NBO_560gi001 [Nosema bombycis CQ1]	105632	5.1493	-0.3249	24.2314	24.0138	21.4132	21.453	23.8241	23.7869	21.2905	24.1596	24.383	24.2083	0.520066	0.741812
gi|484853682	|gb|EOB12077.1|	Importin subunit alpha-2 [Nosema bombycis CQ1]	60656.7	5.1295	-0.0558	27.5049	27.4408	27.8119	27.9221	28.2499	27.6638	27.8676	27.7954	28.0802	27.875	0.674756	0.968355
gi|484853688	|gb|EOB12079.1|	hypothetical protein NBO_555g0001 [Nosema bombycis CQ1]	53035.1	4.997	-0.9376	28.0737	28.0669	28.2696	28.339	28.1516	28.2198	28.1937	28.0347	28.2574	28.1213	0.830754	1.01164
gi|484853691	|gb|EOB12082.1|	hypothetical protein NBO_555g0004 [Nosema bombycis CQ1]	29162.5	5.8068	-0.3607	31.9291	32.0211	31.9183	32.0184	31.856	32.1465	32.1691	31.9175	31.9976	32.2005	0.0610341	0.907273
gi|484853702	|gb|EOB12091.1|	putative transcriptional adaptator [Nosema bombycis CQ1]	21445.9	7.6245	-0.9333	21.381	22.8706	21.8466	22.9105	20.9292	22.6623	22.2852	22.3738	22.7551	20.9545	0.680853	0.9147
gi|484853706	|gb|EOB12093.1|	Ubiquitin carboxyl-terminal hydrolase 21 [Nosema bombycis CQ	34178.1	8.6049	-0.3939	28.4102	28.2241	28.5732	28.7271	28.8784	28.5934	28.5121	28.322	28.63	28.3922	0.58882	1.06155
gi|484853719	|gb|EOB12103.1|	Ubiquitin fusion degradation protein 1 [Nosema bombycis CQ1]	26833.9	4.9446	-0.262	25.1752	25.4234	25.3838	26.3217	25.6758	25.2968	25.5174	25.2983	25.6035	25.367	0.412446	1.17518
gi|484853721	|gb|EOB12105.1|	Casein kinase II subunit beta [Nosema bombycis CQ1]	23559	5.3669	-0.3916	26.3808	27.2383	26.5736	27.098	26.5235	26.7205	26.5475	26.8198	26.7071	26.715	0.737784	1.07103
gi|484853727	|gb|EOB12108.1|	NOT1-like general negative regulator of transcription subuni	115654	7.4719	-0.0778	23.8025	22.3322	25.1817	24.8439	22.1984	24.8474	22.9093	23.9425	25.4042	21.3214	0.989283	0.917849
gi|484853729	|gb|EOB12110.1|	Isoleucyl-tRNA synthetase, cytoplasmic [Nosema bombycis CQ1]	120121	5.9575	-0.4504	28.5975	28.4935	28.4361	28.8568	28.6973	28.696	28.6798	28.6501	28.6362	28.582	0.685521	0.98268
gi|484853771	|gb|EOB12123.1|	hypothetical protein NBO_521g0002 [Nosema bombycis CQ1]	8629.38	8.9291	0.0932	22.7407	21.5911	23.9396	20.3204	20.4076	23.8354	23.8986	23.8504	22.0159	22.4534	0.117132	0.519737
gi|484853774	|gb|EOB12125.1|	Chaperone protein dnaJ, partial [Nosema bombycis CQ1]	15123.3	9.1097	-1.1675	23.8043	21.9255	21.3412	23.2755	22.0281	23.1767	22.2113	21.8809	21.5532	22.0379	0.585778	1.3962
gi|484853775	|gb|EOB12126.1|	Polyadenylate-binding protein, cytoplasmic and nuclear [Nose	58205.8	6.2769	-0.5376	28.8065	28.7492	28.4707	28.8803	28.9329	28.8842	28.7423	29.0098	28.9414	28.8755	0.218731	0.92229
gi|484853777	|gb|EOB12128.1|	tRNA (guanine-N2-)-methyltransferase [Nosema bombycis CQ1]	10773.6	7.6576	-0.074	23.1335	22.5311	22.178	25.0303	24.4047	21.8275	22.3838	23.678	23.7457	23.916	0.63016	1.45661
gi|484853778	|gb|EOB12129.1|	Transcription initiation factor TFIID subunit 6 [Nosema bomb	35564.1	5.154	-0.2578	25.7762	26.0587	26.192	25.9741	25.7578	26.1839	26.1143	26.1879	25.9947	25.7643	0.421728	0.935568
gi|484853785	|gb|EOB12134.1|	hypothetical protein NBO_518g0002 [Nosema bombycis CQ1]	29317.7	5.3566	-0.4402	21.2903	21.3439	22.7541	23.5733	22.8762	23.3442	23.2651	22.5922	22.8455	23.031	0.206714	0.752564
gi|484853786	|gb|EOB12135.1|	hypothetical protein NBO_518g0003 [Nosema bombycis CQ1]	52115.9	7.7546	0.605	22.5829	21.7475	23.833	22.2911	23.8701	23.5334	23.8774	23.5098	23.6024	22.7518	0.23938	0.762501
gi|484853791	|gb|EOB12136.1|	T complex protein 1 theta subunit [Nosema bombycis CQ1]	31537.9	5.6068	-0.6175	28.1755	28.242	28.4009	28.2104	28.1426	28.5159	28.4551	28.0687	28.121	28.2086	0.703626	0.967283
gi|484853796	|gb|EOB12141.1|	Signal recognition particle 54 kDa protein [Nosema bombycis	51342.2	8.49	-0.1942	26.7248	26.7041	26.7864	27.3939	26.5347	26.8146	26.8093	26.8452	27.1346	26.8059	0.749066	0.98181
gi|484853797	|gb|EOB12142.1|	hypothetical protein NBO_514g0007 [Nosema bombycis CQ1]	35479.6	5.2804	-0.557	27.3141	27.4706	27.4758	27.7072	27.0235	27.6426	27.7304	27.5017	27.6022	27.7633	0.0748569	0.849338
gi|484853818	|gb|EOB12156.1|	hypothetical protein NBO_508g0007 [Nosema bombycis CQ1]	9199.71	9.6231	-1.088	22.5888	23.0607	22.9208	23.4335	23.6374	23.1176	22.8502	22.5161	22.8706	22.9409	0.235904	1.23435
gi|484853819	|gb|EOB12157.1|	Calcineurin subunit B [Nosema bombycis CQ1]	17343.9	7.6538	-0.6425	24.2686	23.7535	23.6596	24.8969	24.4989	20.8076	22.1054	24.2862	24.213	24.4725	0.213577	1.47492
gi|484853821	|gb|EOB12159.1|	M1 family aminopeptidase 1 [Nosema bombycis CQ1]	96844	6.2781	-0.3456	28.9529	28.8743	28.9288	29.2919	29.3281	28.9732	28.9476	28.7132	29.0454	29.035	0.279602	1.10239
gi|484853828	|gb|EOB12166.1|	hypothetical protein NBO_508g0017 [Nosema bombycis CQ1]	24574.1	8.8419	-0.8108	27.4507	27.62	27.5918	27.1777	26.5823	27.7978	27.6446	27.3233	27.5421	27.5931	0.191302	0.836759
gi|484853831	|gb|EOB12169.1|	queuine tRNA-ribosyltransferase [Nosema bombycis CQ1]	46222.4	8.4078	-0.3347	26.377	26.2729	26.163	26.628	26.2884	26.0125	26.2266	26.0788	26.1652	26.2917	0.0739675	1.14567
gi|484853832	|gb|EOB12170.1|	Rac-like GTP-binding protein ARAC7 [Nosema bombycis CQ1]	20169.1	5.4555	-0.0254	26.9043	26.9917	26.8937	27.7319	27.5614	26.9493	26.9959	26.697	26.8197	26.6246	0.0712337	1.35444
gi|484853834	|gb|EOB12172.1|	RING finger protein 121 [Nosema bombycis CQ1]	39966.2	8.3477	0.2491	27.5365	28.0057	27.0965	27.4993	27.4286	28.7654	28.7376	28.8917	28.2443	28.1799	0.000941884	0.483229	+
gi|484853838	|gb|EOB12176.1|	helicase mot1 [Nosema bombycis CQ1]	73619.5	8.4198	-0.2108	23.9845	23.5911	23.6636	21.7223	24.4273	23.9959	23.9836	24.0428	24.5383	23.7394	0.260744	0.770415
gi|484853840	|gb|EOB12178.1|	DNA-directed RNA polymerases I, II, and III subunit RPABC5 [	8204.79	9.0455	-0.0029	22.6749	21.0779	23.731	23.9366	24.5107	23.8135	24.2028	22.4233	22.2446	24.0997	0.823096	1.00268
gi|484853842	|gb|EOB12180.1|	Peptidyl-prolyl cis-trans isomerase NIMA-interacting 1 [Nose	16434	9.4601	-0.8914	25.5005	25.7384	25.5633	22.5903	23.8181	25.9056	25.5886	25.4842	25.7819	25.6316	0.135338	0.645111
gi|484853844	|gb|EOB12182.1|	DNA replication licensing factor mcm5, partial [Nosema bomby	78784.8	7.8576	-0.2383	28.0636	28.0792	27.3071	22.4073	21.4599	27.2132	27.6508	27.6094	27.4206	27.6302	0.199014	0.770624
gi|484853846	|gb|EOB12184.1|	WD repeat-containing protein, partial [Nosema bombycis CQ1]	118380	8.2294	-0.255	26.975	26.8839	27.0067	26.518	25.9591	27.1259	27.0494	27.0403	27.2615	26.978	0.071503	0.77035
gi|484853847	|gb|EOB12185.1|	helicase [Nosema bombycis CQ1]	158195	7.0113	-0.3089	29.2194	29.2087	29.3347	29.7666	29.4917	29.2347	29.2431	29.1516	29.3235	29.2373	0.160623	1.13341
gi|484853853	|gb|EOB12189.1|	Signal recognition particle receptor subunit alpha [Nosema b	53731.1	9.2196	-0.2872	26.5605	26.474	26.4391	26.6675	26.1305	26.6212	26.5451	26.4112	26.4397	26.462	0.682826	0.97758
gi|484853855	|gb|EOB12191.1|	Eukaryotic translation initiation factor 3 [Nosema bombycis	35732.3	5.0198	-0.144	25.7649	25.9276	26.0492	26.0257	25.3162	25.7805	25.8556	25.7703	25.7448	24.1456	0.344235	1.19967
gi|484853857	|gb|EOB12193.1|	T-complex protein 1 subunit gamma [Nosema bombycis CQ1]	58412.1	8.2831	-0.2157	24.9884	25.7886	24.6928	25.6647	24.6688	25.711	25.8039	26.2506	25.8946	26.0888	0.0155813	0.606025	+
gi|484853859	|gb|EOB12195.1|	rnase ph [Nosema bombycis CQ1]	20118.9	5.5745	-0.2494	23.5139	23.2267	23.5902	23.6999	24.2603	24.1691	23.6307	23.1132	24.214	24.3981	0.420055	0.826053
gi|484853860	|gb|EOB12196.1|	26S proteasome non-ATPase regulatory subunit 6 [Nosema bomby	42695.4	5.1225	-0.2678	29.4755	29.3352	29.3419	29.1746	29.4914	29.356	29.3976	29.2939	29.5144	29.3472	0.797378	0.989283
gi|484853863	|gb|EOB12199.1|	DNA-directed RNA polymerase [Nosema bombycis CQ1]	96742.1	6.8314	-0.7724	24.4188	24.2761	24.1243	21.8736	23.1435	24.48	23.9758	24.0678	23.6279	24.4765	0.301361	0.790482
gi|484853882	|gb|EOB12211.1|	hypothetical protein NBO_501g0002, partial [Nosema bombycis	18696	4.5469	-0.5485	26.2595	26.3165	26.958	26.3085	26.5701	26.5588	26.7273	26.3664	27.0153	26.6732	0.302825	0.8848
gi|484853885	|gb|EOB12214.1|	Bromodomain-containing protein [Nosema bombycis CQ1]	43573.2	5.6429	-0.6078	28.2575	28.1659	28.2827	28.9802	28.8451	28.4434	28.3702	28.2993	28.3221	28.4038	0.439808	1.13119
gi|484853889	|gb|EOB12218.1|	hypothetical protein NBO_501gi001 [Nosema bombycis CQ1]	45560.3	9.0936	-1.4216	25.1519	24.6195	24.8788	25.6331	25.0128	24.6802	24.4904	25.0309	24.6493	24.7432	0.111058	1.29229
gi|484853892	|gb|EOB12219.1|	RMD5-like protein [Nosema bombycis CQ1]	47937.7	5.9919	-0.5498	25.2578	25.0005	25.0366	25.3845	25.7321	25.0882	25.1272	25.0385	25.1867	25.154	0.261873	1.13898
gi|484853894	|gb|EOB12221.1|	hypothetical protein NBO_499gi001, partial [Nosema bombycis	58350.8	8.9169	-0.8798	23.6571	23.7803	23.6155	20.9548	21.9892	21.1212	22.6662	23.7177	23.9944	23.9501	0.722009	0.838829
gi|484853896	|gb|EOB12222.1|	DNA topoisomerase 2, partial [Nosema bombycis CQ1]	64743.8	8.0215	-0.6695	27.0835	26.9715	27.1619	27.4135	26.9815	27.3721	27.1234	26.9378	27.1614	27.2016	0.738642	0.976518
gi|484853897	|gb|EOB12223.1|	Lupus La protein [Nosema bombycis CQ1]	35915.4	8.8678	-1.0271	27.9459	28.0539	28.029	27.7445	27.3046	27.7622	27.7593	27.7514	27.6596	27.9909	0.841185	1.03639
gi|484853915	|gb|EOB12234.1|	hypothetical protein NBO_493g0002 [Nosema bombycis CQ1]	23520.6	9.32	-0.649	24.4164	23.6648	24.2691	24.0838	24.1611	24.4201	24.485	23.9483	24.4636	24.5121	0.172466	0.846755
gi|484853920	|gb|EOB12238.1|	sel1-like protein [Nosema bombycis CQ1]	58265.3	8.401	-0.1149	28.2116	28.3349	27.1612	29.2495	28.0184	28.7142	28.2237	28.2088	28.7669	28.6024	0.410803	0.886561
gi|484853932	|gb|EOB12247.1|	Diphosphomevalonate decarboxylase [Nosema bombycis CQ1]	8899.23	8.0069	-0.3117	24.8882	22.1937	24.4916	25.2468	24.5124	24.3846	21.9604	22.8676	24.5804	22.1485	0.198268	1.94388
gi|484853933	|gb|EOB12248.1|	Homeobox protein HD-1 [Nosema bombycis CQ1]	18157.9	9.7069	-0.8921	23.963	25.258	25.6619	22.1996	26.1368	25.9823	25.9473	26.1398	26.1242	26.7218	0.0660874	0.484036
gi|484853963	|gb|EOB12270.1|	synaptobrevin-related protein [Nosema bombycis CQ1]	24723.5	8.5117	-0.328	28.3285	28.457	28.4515	27.5187	28.5717	28.3915	28.4262	28.1777	28.2138	28.4322	0.759568	0.984562
gi|484853979	|gb|EOB12281.1|	hypothetical protein NBO_476g0005 [Nosema bombycis CQ1]	13489.3	5.095	-0.6116	23.9426	21.206	21.8247	21.45	21.2943	24.2978	22.2509	22.3149	24.0373	20.8413	0.353416	0.55465
gi|484853994	|gb|EOB12287.1|	hypothetical protein NBO_469g0001 [Nosema bombycis CQ1]	57888.5	7.1182	-0.3699	20.96	27.6495	22.6351	27.9423	27.7841	22.5349	22.3804	23.7417	22.123	22.6023	0.111293	19.4012
gi|484853999	|gb|EOB12292.1|	DNA-directed RNA polymerase II subunit RPB2 [Nosema bombycis	136578	8.0981	-0.3677	28.4965	28.4733	28.4383	29.0983	29.1521	28.4657	28.4779	28.4415	28.4809	28.5363	0.15925	1.22071
gi|484854014	|gb|EOB12305.1|	hypothetical protein NBO_467g0006 [Nosema bombycis CQ1]	17612	5.0428	-0.9333	22.5488	22.5784	20.4757	23.7113	22.2288	22.6067	21.8901	23.0577	21.3811	23.137	0.869361	1.04996
gi|484854015	|gb|EOB12306.1|	SEC1 family transport protein SLY1 [Nosema bombycis CQ1]	80862.8	5.451	-0.4509	27.955	27.8483	27.9106	28.4034	27.8993	27.871	27.8907	28.0301	27.8851	28.0791	0.64912	1.04586
gi|484854019	|gb|EOB12309.1|	pseudouridylate synthase 2, partial [Nosema bombycis CQ1]	28039.1	8.401	-0.47	23.1989	21.9494	22.525	23.0244	22.4888	22.1722	21.7964	21.4986	22.3661	22.8772	0.164833	1.39645
gi|484854023	|gb|EOB12313.1|	Coatomer subunit beta [Nosema bombycis CQ1]	83803.5	6.1184	-0.2659	29.1333	29.0851	28.978	29.482	29.4681	29.2361	29.1464	29.1162	29.0386	29.0025	0.307474	1.0973
gi|484854029	|gb|EOB12317.1|	DNA-directed RNA polymerase III subunit RPC2 [Nosema bombyci	126274	7.9743	-0.2309	22.3148	23.192	24.1613	22.5334	20.372	24.9822	26.0114	24.9891	25.352	23.0432	0.018073	0.2209	+
gi|484854033	|gb|EOB12321.1|	Isoleucyl-tRNA synthetase [Nosema bombycis CQ1]	30901.4	5.861	-0.5814	24.2691	24.242	24.3376	20.3249	21.9487	24.0889	24.1852	23.7825	23.8056	23.9003	0.288502	0.815775
gi|484854038	|gb|EOB12325.1|	Ricin B lectin [Nosema bombycis CQ1]	22912.6	6.2997	-0.8737	22.7079	22.5806	21.4826	22.4484	25.1618	21.942	21.3924	21.5509	22.2649	21.9866	0.134967	3.11366
gi|484854040	|gb|EOB12327.1|	hypothetical protein NBO_463g0006 [Nosema bombycis CQ1]	21676.2	9.0574	-0.0553	22.9679	20.6539	22.719	21.5567	21.7742	22.9928	22.3001	22.989	22.1067	23.2095	0.133769	0.649854
gi|484854047	|gb|EOB12333.1|	hypothetical protein NBO_462g0002 [Nosema bombycis CQ1]	17906.6	5.2333	-0.2425	25.4647	25.4609	25.4011	25.6148	25.7566	25.5258	24.8586	25.0676	25.1149	23.9547	0.0456958	1.47082	+
gi|484854048	|gb|EOB12334.1|	hypothetical protein NBO_462g0003 [Nosema bombycis CQ1]	24018.4	6.9852	-0.285	28.3605	28.5479	28.5152	28.0123	28.0565	28.3637	28.4369	28.4375	28.3382	28.5007	0.344056	0.932542
gi|484854051	|gb|EOB12337.1|	hypothetical protein NBO_462g0006 [Nosema bombycis CQ1]	24148.6	8.7295	-0.3587	26.8263	25.9912	26.872	26.3731	25.8211	26.6713	26.3733	26.5851	26.5334	26.4056	0.550473	0.946341
gi|484854053	|gb|EOB12339.1|	hypothetical protein NBO_462g0008 [Nosema bombycis CQ1]	36939	7.9647	-0.7273	26.9757	26.9369	26.5935	25.8474	26.7325	26.6238	26.9795	26.6964	26.7565	26.7453	0.520759	0.935536
gi|484854054	|gb|EOB12340.1|	hypothetical protein NBO_462g0009 [Nosema bombycis CQ1]	18373.4	7.8409	-0.8491	26.3729	25.4445	25.171	25.4988	26.4858	24.4116	24.5066	24.5227	23.9017	24.2247	0.000916563	2.95396	+
gi|484854063	|gb|EOB12347.1|	26S protease regulatory subunit 7 [Nosema bombycis CQ1]	8162.31	8.7081	-0.2889	27.2785	27.2911	27.1708	27.6294	27.2043	27.1624	27.2983	27.2463	27.2555	27.1554	0.321606	1.07171
gi|484854065	|gb|EOB12349.1|	General transcription factor IIF subunit 2 [Nosema bombycis	26258	8.622	-0.7543	25.7114	25.2749	25.021	25.6745	25.9183	26.6406	25.4615	25.6433	25.7488	25.3921	0.381052	0.81196
gi|484854079	|gb|EOB12359.1|	hypothetical protein NBO_458g0002 [Nosema bombycis CQ1]	34818.2	5.1247	-0.1889	25.6225	25.1516	25.1877	25.8174	25.3274	25.2455	25.467	25.2867	25.2871	25.1569	0.366608	1.11165
gi|484854091	|gb|EOB12369.1|	DNA polymerase delta catalytic subunit [Nosema bombycis CQ1]	111096	8.7916	-0.225	25.6021	25.7358	25.7261	24.8609	25.8566	25.7096	25.7682	25.4968	25.878	25.6053	0.49712	0.931879
gi|484854093	|gb|EOB12371.1|	hypothetical protein NBO_456g0005 [Nosema bombycis CQ1]	15927.9	4.2541	-1.497	23.3511	24.1623	23.2559	21.8644	21.0759	23.5631	23.789	24.1552	22.7532	23.3337	0.234388	0.720108
gi|484854099	|gb|EOB12375.1|	U6 snRNA-associated Sm-like protein LSm4 [Nosema bombycis CQ	9465.98	9.145	-0.505	23.613	22.2484	23.4986	23.0439	23.8362	22.7236	24.0889	22.6536	22.6559	22.4865	0.446039	1.21519
gi|484854104	|gb|EOB12379.1|	Transcription initiation factor TFIID subunit 9B [Nosema bom	15825.4	8.486	-0.3754	23.5473	21.8945	22.1431	23.498	22.2845	23.624	23.4917	23.6985	23.1745	23.0489	0.0856255	0.668272
gi|484854112	|gb|EOB12386.1|	Peptidyl-prolyl cis-trans isomerase NIMA-interacting 1 [Nose	16448	9.4601	-0.8893	23.3346	23.6308	22.1808	23.4144	23.3026	23.9292	22.256	22.5872	23.3196	23.9496	0.93565	0.923891
gi|484854114	|gb|EOB12388.1|	DNA-directed RNA polymerases I, II, and III subunit RPABC5 [	8174.77	9.0455	0.0329	22.5464	23.7425	24.1507	24.2052	23.6175	24.4361	23.2635	24.2305	24.5805	23.8239	0.309521	0.768453
gi|484854117	|gb|EOB12390.1|	vacuolar ATP synthase subunit c [Nosema bombycis CQ1]	27688.1	5.7377	-0.4559	26.3222	26.3964	26.3478	25.0996	25.7565	26.2879	25.7705	26.4263	26.166	26.2837	0.481175	0.906647
gi|484854118	|gb|EOB12391.1|	vacuolar ATP synthase subunit c [Nosema bombycis CQ1]	8986.3	4.9525	-0.4907	26.8332	26.3513	26.8221	26.2427	26.6507	26.4658	26.4622	26.4143	26.169	26.5744	0.273863	1.13034
gi|484854120	|gb|EOB12393.1|	white-brown complex protein 7-like protein [Nosema bombycis	68993.6	8.9933	0.1972	28.3782	28.5005	28.2569	28.7744	28.0864	28.2229	28.2958	28.3003	28.3192	28.4135	0.480085	1.07667
gi|484854123	|gb|EOB12396.1|	hypothetical protein NBO_451g0007 [Nosema bombycis CQ1]	6499.27	4.66	-0.2121	23.3485	23.327	23.4065	26.5089	23.7279	24.6888	24.1946	25.4526	24.723	25.0692	0.275086	0.913928
gi|484854141	|gb|EOB12409.1|	DNA-directed RNA polymerases I, II, and III subunit RPABC1 [	19375.4	9.219	-0.3266	26.3835	25.9428	26.0932	26.5859	24.4328	26.6072	26.445	26.4252	26.6411	26.4402	0.142121	0.723831
gi|484854163	|gb|EOB12427.1|	hypothetical protein NBO_444g0006 [Nosema bombycis CQ1]	40664.3	4.1531	-1.2523	22.0688	22.3467	22.104	21.3544	21.1173	24.2383	24.0677	24.4131	23.3229	22.7579	0.00104699	0.248339	+
gi|484854164	|gb|EOB12428.1|	hypothetical protein NBO_444g0007 [Nosema bombycis CQ1]	53337.8	9.2871	0.2146	24.4507	24.0629	24.4009	24.9466	24.9982	23.9945	24.1108	23.963	24.4089	24.153	0.050285	1.39458
gi|484854165	|gb|EOB12429.1|	Cysteinyl-tRNA synthetase, cytoplasmic [Nosema bombycis CQ1]	57694.1	6.5589	-0.5115	29.2719	29.206	29.3322	29.3026	29.1223	29.2458	29.2757	29.1332	29.2012	29.25	0.582914	1.01882
gi|484854169	|gb|EOB12433.1|	hypothetical protein NBO_444g0012 [Nosema bombycis CQ1]	26442.2	5.4917	-0.2779	27.2747	27.2593	27.3379	27.9715	27.9532	27.3794	27.4483	26.9597	27.7433	27.259	0.362714	1.16275
gi|484854170	|gb|EOB12434.1|	Glutathione synthetase [Nosema bombycis CQ1]	28772.5	5.7926	-0.6258	27.7884	28.3784	27.8635	27.8174	28.292	27.7227	27.9356	27.5855	27.7227	27.6965	0.0661014	1.24273
gi|484854171	|gb|EOB12435.1|	RNA polymerase II subunit A C-terminal domain phosphatase ss	21063.5	6.6189	-0.2393	22.5546	24.765	23.9694	25.7759	24.9266	25.2435	24.6829	25.0604	25.004	24.5637	0.384457	0.87724
gi|484854184	|gb|EOB12444.1|	T-complex protein 1 subunit beta [Nosema bombycis CQ1]	57678.5	5.5041	-0.2217	29.8838	30.018	30.0216	30.2122	30.0223	30.2417	29.8147	30.0643	30.1687	29.9086	0.934855	0.991141
gi|484854185	|gb|EOB12445.1|	hypothetical protein NBO_441g0003 [Nosema bombycis CQ1]	37790.1	7.5678	-0.07	23.3692	23.25	23.212	19.8556	23.3012	23.1578	22.3545	22.8231	23.624	22.9647	0.603729	0.966638
gi|484854187	|gb|EOB12447.1|	U6 snRNA-associated Sm-like protein LSm1 [Nosema bombycis CQ	11730.6	6.5873	-0.2162	22.6583	23.8593	23.3238	22.9267	22.1602	24.1664	24.0636	24.0131	24.218	24.0336	0.00511051	0.500092	+
gi|484854188	|gb|EOB12448.1|	Phosphatidate cytidylyltransferase [Nosema bombycis CQ1]	40079.4	9.4926	0.4371	25.9693	26.1609	25.977	26.2897	25.9684	26.1043	26.0494	25.714	26.128	25.9078	0.386758	1.06472
gi|484854191	|gb|EOB12451.1|	Proteasome component Y13 [Nosema bombycis CQ1]	25782.7	5.1216	-0.2443	21.9084	21.9993	25.0019	22.1381	23.1317	22.8903	22.3894	24.826	25.1981	22.4208	0.424962	0.637449
gi|484854206	|gb|EOB12462.1|	E3 ubiquitin-protein ligase HRD1 [Nosema bombycis CQ1]	40457.2	6.5999	0.5582	26.0534	26.056	25.9857	25.7214	25.6011	26.1667	26.0586	25.8622	25.9735	26.0863	0.209882	0.908916
gi|484854208	|gb|EOB12464.1|	Hit family protein 1 [Nosema bombycis CQ1]	16238	7.0767	-0.3993	24.2318	24.4691	24.1443	22.1565	24.0917	24.0427	24.2634	24.4169	24.5644	24.2494	0.28821	0.803486
gi|484854219	|gb|EOB12472.1|	hypothetical protein NBO_434g0003 [Nosema bombycis CQ1]	10890.9	9.6306	-0.8118	27.9497	28.0052	28.0995	28.0468	27.1274	28.1125	28.1227	28.183	28.251	28.0555	0.14313	0.834768
gi|484854220	|gb|EOB12473.1|	hypothetical protein NBO_434g0004 [Nosema bombycis CQ1]	38763.2	5.5225	-0.8519	23.4754	24.5885	24.9311	25.4689	25.7992	25.1786	24.7625	25.1663	25.5746	24.6883	0.623592	0.95923
gi|484854221	|gb|EOB12474.1|	anti-telomeric silencing protein, partial [Nosema bombycis C	32638.5	5.0808	-0.4518	22.9641	22.1788	20.7316	21.2745	24.0707	23.0831	23.3437	22.1509	22.5779	22.7767	0.414081	0.925433
gi|484854236	|gb|EOB12483.1|	hypothetical protein NBO_428g0001 [Nosema bombycis CQ1]	11956.8	8.9671	-0.5396	28.393	28.5619	28.0737	27.9533	27.9811	28.7592	28.7401	28.7381	28.4908	28.7332	0.00515576	0.715806	+
gi|484854239	|gb|EOB12485.1|	Midasin [Nosema bombycis CQ1]	141458	4.6956	-1.3189	27.5001	27.7225	27.2346	26.7119	25.8654	27.3971	27.829	27.9003	27.8238	27.8438	0.0602159	0.646989
gi|484854241	|gb|EOB12487.1|	hypothetical protein NBO_427g0004 [Nosema bombycis CQ1]	32382.7	8.9732	-0.5484	21.8731	24.1399	21.2399	22.227	21.3218	24.5346	24.3824	21.87	24.0828	24.2554	0.0501855	0.368268
gi|484854255	|gb|EOB12497.1|	NADPH-dependent diflavin oxidoreductase 1 [Nosema bombycis C	57914.7	7.0203	-0.2947	21.8937	21.7133	23.5477	23.0721	21.4558	23.0598	21.3137	23.0218	22.5139	22.756	0.715609	0.949971
gi|484854267	|gb|EOB12505.1|	Protein transport protein yif1 [Nosema bombycis CQ1]	24500.1	9.4135	0.4541	24.9048	24.9485	24.5831	24.4694	22.8871	24.667	24.7216	24.7972	24.9972	24.5896	0.334299	0.843252
gi|484854269	|gb|EOB12507.1|	Vacuolar import and degradation protein 27 [Nosema bombycis	68339	5.2577	-0.6474	26.9188	27.1261	27.0982	25.6993	26.9548	27.0456	27.233	27.0188	27.1445	27.1728	0.216592	0.821934
gi|484854273	|gb|EOB12510.1|	hypothetical protein NBO_420g0001 [Nosema bombycis CQ1]	25652	10.1095	-1.1259	23.2913	23.0058	23.8576	23.8294	23.824	23.5229	22.5932	23.3194	22.4606	22.1601	0.0437734	1.61915	+
gi|484854275	|gb|EOB12512.1|	hypothetical protein NBO_420gi001 [Nosema bombycis CQ1]	44238.6	8.5472	-0.2596	21.5533	22.7543	23.1914	22.3713	23.5602	22.4464	22.717	22.0533	22.7861	22.0144	0.481054	1.3199
gi|484854284	|gb|EOB12518.1|	hypothetical protein NBO_419g0005 [Nosema bombycis CQ1]	11317.7	9.2593	-0.4657	27.7592	27.3872	27.8896	26.6044	21.6294	27.1154	27.89	27.6256	26.7375	27.5809	0.369792	0.827965
gi|484854290	|gb|EOB12524.1|	Proteasome subunit alpha type-2 [Nosema bombycis CQ1]	26042.4	4.7821	-0.3368	29.8568	30.151	30.0837	29.9275	29.0962	30.0431	29.9517	30.0295	30.1461	30.0971	0.264388	0.878094
gi|484854297	|gb|EOB12530.1|	tRNA (cytosine-5-)-methyltransferase NCL1 [Nosema bombycis C	58026.5	9.0597	-0.3517	25.4408	25.2842	25.2814	24.8569	25.0931	25.5046	25.2012	25.3948	25.1869	25.3441	0.2805	0.916041
gi|484854301	|gb|EOB12534.1|	High mobility group protein 20A [Nosema bombycis CQ1]	21491.5	9.439	-1.2349	31.1331	31.3988	31.2992	30.4518	30.6235	31.2445	31.3948	31.2599	31.2483	31.2231	0.162741	0.842649
gi|484854306	|gb|EOB12538.1|	Cleavage stimulation factor 64 kDa subunit [Nosema bombycis	24178	7.6075	-0.3362	26.3938	26.4526	26.6214	27.3482	27.3301	26.9986	26.7909	26.8739	26.8235	26.6925	0.976317	1.03736
gi|484854317	|gb|EOB12549.1|	GPN-loop GTPase 2 [Nosema bombycis CQ1]	30657.9	4.5998	-0.227	25.0396	25.0389	25.2165	24.9359	25.4673	24.7544	24.8151	24.6069	24.9456	24.7473	0.00972888	1.29605	+
gi|484854331	|gb|EOB12561.1|	hypothetical protein NBO_415g0006, partial [Nosema bombycis	60029.3	8.9135	-0.506	24.4818	25.1511	25.2416	21.79	22.9401	24.8176	25.1175	24.7965	24.9955	24.8127	0.182733	0.708934
gi|484854334	|gb|EOB12562.1|	hypothetical protein NBO_413g0001 [Nosema bombycis CQ1]	64529.5	8.7232	-1.2696	27.1046	27.1806	27.0056	27.7948	27.3212	26.9846	26.7535	27.0154	27.028	26.9208	0.0491991	1.28848	+
gi|484854335	|gb|EOB12563.1|	Vacuolar ATP synthase catalytic subunit A [Nosema bombycis C	68482.6	5.1378	-0.2346	28.6942	28.6509	28.7395	29.0989	28.8412	28.7216	28.753	28.7647	28.8284	28.7753	0.669073	1.03175
gi|484854351	|gb|EOB12571.1|	actin-like 53kDa protein [Nosema bombycis CQ1]	35490.5	6.4643	-0.1486	24.3429	24.3268	24.3227	25.1911	24.6814	24.1076	24.2807	24.4381	24.2912	24.2326	0.125376	1.26704
gi|484854354	|gb|EOB12572.1|	hypothetical protein NBO_405g0001 [Nosema bombycis CQ1]	21219.9	8.3093	-0.1159	25.1039	25.3669	25.6351	25.1548	25.4383	25.2618	21.6794	24.6558	25.0359	25.1397	0.187304	1.51545
gi|484854358	|gb|EOB12575.1|	RNA polymerase Rbp10 [Nosema bombycis CQ1]	9667.57	9.7165	-0.3272	22.154	24.2434	24.2888	24.0623	23.6536	25.1332	24.3597	24.9286	21.2501	24.7344	0.638839	0.62763
gi|484854360	|gb|EOB12577.1|	BOS1-like vesicular transport protein [Nosema bombycis CQ1]	23811.5	8.6283	-0.5192	28.0102	28.0079	27.7518	25.6214	27.3932	28.0185	28.075	27.8744	27.8102	28.0428	0.215305	0.75741
gi|484854370	|gb|EOB12585.1|	Pre-mRNA cleavage complex 2 protein Pcf11 [Nosema bombycis C	30598.9	5.5271	-0.7113	24.7936	25.2636	24.792	25.4353	24.4623	24.7897	24.9154	25.0294	25.4148	24.8331	0.827226	0.984578
gi|484854373	|gb|EOB12587.1|	UPF0160 protein [Nosema bombycis CQ1]	36550.9	5.502	-0.3648	25.5481	25.5324	25.7053	26.239	25.9806	25.5685	25.5746	25.5262	25.8291	25.5839	0.24243	1.15409
gi|484854376	|gb|EOB12590.1|	hypothetical protein NBO_401g0005 [Nosema bombycis CQ1]	28749.4	6.8397	-0.1125	26.2222	26.1811	26.2011	25.3544	24.6657	26.0221	26.1934	26.1441	26.0382	26.1669	0.25087	0.828613
gi|484854379	|gb|EOB12593.1|	Transcription elongation factor S-II [Nosema bombycis CQ1]	19983	7.4821	-0.6988	23.1387	26.5461	26.4637	22.4345	22.329	25.733	26.058	26.133	25.2556	26.5586	0.11018	0.623161
gi|484854382	|gb|EOB12596.1|	26S proteasome regulatory subunit rpn1 [Nosema bombycis CQ1]	94603.3	5.5099	-0.016	27.2963	27.5069	27.5144	28.3159	28.103	27.2674	27.2938	27.5689	27.7783	27.8176	0.400173	1.17922
gi|484854383	|gb|EOB12597.1|	26S proteasome regulatory subunit rpn1 [Nosema bombycis CQ1]	54858.1	4.7924	0.1833	23.7295	23.8151	23.2558	24.5226	24.9178	24.4485	23.7719	23.2626	23.6793	23.5129	0.406183	1.29987
gi|484854394	|gb|EOB12605.1|	ATP-dependent RNA helicase DBP5 [Nosema bombycis CQ1]	55003.2	6.6176	-0.2037	29.2523	29.193	29.5269	29.8856	29.9577	29.5478	29.516	29.7653	29.696	29.4946	0.811958	0.992683
gi|484854396	|gb|EOB12607.1|	41 kDa spicule matrix protein [Nosema bombycis CQ1]	40823.6	5.316	-1.444	29.9347	30.386	29.9467	30.0719	29.4623	29.8593	30.2407	29.9035	29.5878	30.1906	0.984081	1.01007
gi|484854399	|gb|EOB12610.1|	Lysophospholipid acyltransferase [Nosema bombycis CQ1]	45570.7	9.6373	0.6208	22.3261	23.324	24.2179	25.5353	24.2572	24.0895	22.8483	24.0874	24.1476	22.8617	0.611988	1.49713
gi|484854404	|gb|EOB12613.1|	hypothetical protein NBO_396g0002 [Nosema bombycis CQ1]	38220.5	6.0863	-0.7788	24.2385	24.3735	24.5282	25.1597	25.4021	24.1635	24.3137	24.2057	24.3401	24.5426	0.110284	1.40968
gi|484854406	|gb|EOB12615.1|	Alpha-actinin-1 [Nosema bombycis CQ1]	63336.5	6.0069	-0.3969	24.054	22.2782	22.248	22.5295	24.8121	25.038	25.0854	20.768	23.3602	24.4758	0.576135	0.594652
gi|484854411	|gb|EOB12618.1|	hypothetical protein NBO_395g0001 [Nosema bombycis CQ1]	7367.37	4.9294	-0.7508	22.9454	23.1894	21.5433	23.2015	21.356	19.8919	20.8017	23.0083	21.7658	23.1046	0.354999	1.38643
gi|484854429	|gb|EOB12630.1|	U3 small nucleolar RNA-associated protein 12 [Nosema bombyci	69967.9	4.8653	-0.1849	23.7254	23.7769	23.3363	21.7957	20.7727	23.6879	23.7194	23.093	23.6673	23.2789	0.222774	0.740558
gi|484854430	|gb|EOB12631.1|	hypothetical protein NBO_389g0002, partial [Nosema bombycis	73118.7	6.4202	-0.1834	26.2473	25.9129	22.0024	21.2	26.191	25.9071	25.9961	26.0004	25.598	25.9328	0.196028	0.724945
gi|484854431	|gb|EOB12632.1|	hypothetical protein NBO_389g0003 [Nosema bombycis CQ1]	35823.5	9.4763	-1.5211	26.3544	26.2447	26.6659	26.9226	26.8666	26.7867	26.7261	25.7551	26.1475	26.4946	0.35948	1.15268
gi|484854448	|gb|EOB12646.1|	FACT complex subunit SPT16 [Nosema bombycis CQ1]	96289.1	4.9719	-0.4633	31.006	31.1804	31.0404	31.3418	31.0596	31.1759	31.1763	31.1417	31.3875	31.1949	0.269657	0.941469
gi|484854450	|gb|EOB12648.1|	hypothetical protein NBO_386g0005 [Nosema bombycis CQ1]	14505.3	9.7711	0.046	26.6385	27.0269	23.9772	27.8238	27.5815	26.6803	23.884	26.4093	23.9885	26.6613	0.285675	2.07853
gi|484854452	|gb|EOB12650.1|	Notchless protein [Nosema bombycis CQ1]	44054.4	7.4942	-0.0997	22.14	24.5791	24.5495	24.2229	24.5236	24.9501	24.308	24.5058	24.9765	24.2307	0.267217	0.755089
gi|484854453	|gb|EOB12651.1|	DNA-directed RNA polymerase I subunit RPA2 [Nosema bombycis	122491	8.1621	-0.3241	25.5676	25.4728	25.4565	23.7242	26.231	25.5614	25.5315	25.5137	25.5481	25.6852	0.525305	0.943849
gi|484854458	|gb|EOB12656.1|	ADP-ribosylation factor-like protein 2 [Nosema bombycis CQ1]	19146.2	8.7157	-0.1024	22.6757	22.7482	22.8107	23.399	22.83	21.5825	23.8605	21.1061	20.2104	22.675	0.158473	1.38829
gi|484854459	|gb|EOB12657.1|	Vacuolar proton pump subunit F [Nosema bombycis CQ1]	10818.4	5.3267	-0.3113	20.8585	22.541	22.322	23.5852	22.6895	22.7272	22.4556	23.0907	22.6551	22.7647	0.475087	0.921871
gi|484854466	|gb|EOB12664.1|	Phosphoglucomutase-2 [Nosema bombycis CQ1]	57143.6	7.149	-0.3728	26.3119	26.5371	26.4126	25.0827	26.6679	26.7607	26.6555	26.8014	26.4494	26.54	0.173458	0.78422
gi|484854469	|gb|EOB12667.1|	DNA-directed RNA polymerase II subunit RPB1, partial [Nosema	166734	6.0677	-0.2433	28.0022	27.9974	27.8875	28.5295	28.6471	28.0162	28.0226	27.9146	28.071	27.9873	0.219474	1.18415
gi|484854471	|gb|EOB12669.1|	Coatomer subunit gamma-2 [Nosema bombycis CQ1]	86829.4	5.7034	-0.1217	29.6951	29.7169	29.5886	29.9158	29.2042	29.6713	29.7838	29.5711	29.7552	29.718	0.556225	0.959754
gi|484854476	|gb|EOB12671.1|	26S protease regulatory subunit 4, partial [Nosema bombycis	26398.3	8.5788	-0.5348	27.6651	27.8218	27.5396	28.7415	27.7981	28.0206	27.6951	27.5514	27.7093	27.5165	0.380036	1.20916
gi|484854479	|gb|EOB12674.1|	hypothetical protein NBO_384g0004 [Nosema bombycis CQ1]	21346.9	5.415	-0.8404	25.5064	25.265	25.1781	25.3113	25.2045	25.5772	25.0668	25.1596	24.3709	25.1211	0.282269	1.1403
gi|484854489	|gb|EOB12681.1|	Glycyl-tRNA synthetase [Nosema bombycis CQ1]	76528.6	5.5963	-0.4311	29.975	30.1363	30.1744	30.3945	30.202	30.0056	30.0512	29.9429	30.1658	30.0084	0.102147	1.10652
gi|484854492	|gb|EOB12684.1|	cytosol aminopeptidase, partial [Nosema bombycis CQ1]	27422.8	5.8842	-0.5462	27.2654	26.9254	27.3227	27.1043	27.0741	27.5159	27.3445	27.4411	27.335	27.4926	0.00711694	0.82222	+
gi|484854494	|gb|EOB12685.1|	hypothetical protein NBO_380g0001 [Nosema bombycis CQ1]	10371.5	10.6181	-0.8828	22.7789	21.6761	21.4842	23.2144	22.9575	22.3854	22.0251	22.2225	22.043	20.9209	0.282605	1.49704
gi|484854495	|gb|EOB12686.1|	A-factor-processing enzyme [Nosema bombycis CQ1]	47692.5	4.8727	-0.2273	27.2862	27.5433	27.4437	27.4906	27.6728	27.6644	27.7149	27.5648	27.7373	27.537	0.0698602	0.899358
gi|484854502	|gb|EOB12691.1|	hypothetical protein NBO_378g0002 [Nosema bombycis CQ1]	19634.9	8.869	-0.0918	25.3503	25.668	25.1876	26.089	25.6065	25.2926	25.5962	25.4061	25.5229	25.3628	0.403418	1.12795
gi|484854503	|gb|EOB12692.1|	hypothetical protein NBO_378g0003 [Nosema bombycis CQ1]	29560.9	8.9278	-0.2047	27.7172	27.2225	27.7444	28.5641	27.9813	27.424	27.6841	27.4668	27.4118	27.6082	0.183439	1.31067
gi|484854505	|gb|EOB12694.1|	Cell differentiation protein RCD1 [Nosema bombycis CQ1]	32033.5	8.075	-0.0707	25.8107	25.9579	26.0679	22.9914	25.2172	26.0611	25.9062	25.6222	25.9247	26.0658	0.25696	0.758995
gi|484854506	|gb|EOB12695.1|	Zuotin [Nosema bombycis CQ1]	35328.7	8.8191	-0.8315	25.24	25.331	25.4166	25.3624	21.7593	25.326	25.2316	25.3226	25.1823	25.2712	0.394519	0.857999
gi|484854507	|gb|EOB12696.1|	Cleavage and polyadenylation specificity factor subunit 4 [N	19769.8	8.4358	-0.7125	21.6203	24.3513	22.63	21.8296	21.6493	22.4166	22.3879	21.742	22.567	22.801	0.953064	1.35632
gi|484854508	|gb|EOB12697.1|	hypothetical protein NBO_378g0008 [Nosema bombycis CQ1]	17849.2	4.642	-0.8796	27.9766	27.9211	27.9196	28.6028	28.3457	27.9609	27.7059	28.0205	28.0016	28.0889	0.231257	1.16396
gi|484854510	|gb|EOB12699.1|	Iron-sulfur cluster assembly enzyme ISCU, mitochondrial [Nos	15386.8	8.8991	-0.315	24.7652	21.6172	24.6428	24.808	23.906	25.8629	24.4442	24.528	24.388	24.5049	0.265892	0.669803
gi|484854511	|gb|EOB12700.1|	Mediator of RNA polymerase II transcription subunit 6 [Nosem	19785.2	4.631	-0.4287	21.2383	21.4386	22.2573	23.1069	22.7077	21.48	22.8782	22.1468	21.6588	23.4485	0.74665	0.872714
gi|484854512	|gb|EOB12701.1|	hypothetical protein NBO_378g0011 [Nosema bombycis CQ1]	78527.8	7.4643	-1.1247	25.6732	25.8478	26.0184	25.9124	25.5796	25.9437	26.1815	25.7613	25.9935	25.9722	0.153402	0.894032
gi|484854514	|gb|EOB12703.1|	putative spore wall protein 12 [Nosema bombycis CQ1]	12126.6	5.0195	-1.177	29.6995	29.9195	29.7497	29.438	23.6058	29.8811	30.1955	30.0721	30.4568	29.489	0.247756	0.633285
gi|484854515	|gb|EOB12704.1|	Brix domain-containing protein 2 [Nosema bombycis CQ1]	23370.1	5.5921	-0.1721	23.2891	23.1593	23.3105	22.2577	22.423	23.5433	23.3601	23.2922	22.6003	23.4875	0.229194	0.791277
gi|484854519	|gb|EOB12707.1|	hypothetical protein NBO_377g0002 [Nosema bombycis CQ1]	107403	5.8317	-0.2579	26.6783	26.5567	26.6071	25.3844	25.5851	25.9812	21.672	21.8859	27.0226	26.6786	0.248346	1.26874
gi|484854520	|gb|EOB12708.1|	Heat shock 70 kDa protein 6 [Nosema bombycis CQ1]	73970.1	5.0952	-0.2873	34.7039	34.7428	34.8245	34.4215	34.5237	34.7602	34.7335	34.8133	34.679	34.7556	0.211027	0.934228
gi|484854525	|gb|EOB12712.1|	hypothetical protein NBO_376g0001 [Nosema bombycis CQ1]	36999.9	8.9606	-0.6025	32.2698	32.1223	32.0883	31.6652	31.5573	30.7712	30.7701	30.984	30.6957	30.9775	8.46541e-05	2.17668	+
gi|484854526	|gb|EOB12713.1|	hypothetical protein NBO_376g0002 [Nosema bombycis CQ1]	15819.4	5.9167	-0.9043	24.059	25.6637	24.5057	26.6488	23.4145	25.3592	25.4852	26.1643	24.0984	25.4904	0.510454	0.915504
gi|484854534	|gb|EOB12721.1|	hypothetical protein NBO_376g0009 [Nosema bombycis CQ1]	10049.6	9.8184	-0.6035	27.2166	27.3699	27.0897	27.6858	25.9011	25.9404	25.9651	26.1875	26.0256	25.7064	0.00857185	2.27943	+
gi|484854543	|gb|EOB12727.1|	hypothetical protein NBO_375g0005 [Nosema bombycis CQ1]	23852.2	6.9086	-0.7236	24.8335	24.5682	24.5711	23.9994	24.5791	24.7144	25.0636	24.7677	24.8089	24.7738	0.0692811	0.81435
gi|484854544	|gb|EOB12728.1|	Putative transcription initiation factor TFIID 111 kDa subun	102633	8.6006	-0.823	21.235	22.9085	22.9564	22.2806	20.152	22.9021	23.5531	21.7681	22.4317	23.7801	0.170453	0.565105
gi|484854545	|gb|EOB12729.1|	Vacuolar ATP synthase subunit B, kidney isoform [Nosema bomb	54092.6	5.0738	-0.2794	27.5254	27.6218	27.6477	27.6073	27.2332	27.5441	27.4159	27.4216	27.3634	27.3021	0.209019	1.0891
gi|484854546	|gb|EOB12730.1|	ATP-binding domain containing protein [Nosema bombycis CQ1]	13256.2	9.6671	-0.7475	24.3923	24.3282	23.4747	24.1175	24.0542	24.6263	24.7481	23.6464	24.1154	24.4546	0.368324	0.83381
gi|484854547	|gb|EOB12731.1|	2,3-bisphosphoglycerate-independent phosphoglycerate mutase	22236.7	8.7402	0.003	26.17	26.5754	26.3742	26.4878	26.2558	25.7931	26.338	26.3373	26.3534	26.6454	0.62671	1.04364
gi|484854548	|gb|EOB12732.1|	2,3-bisphosphoglycerate-independent phosphoglycerate mutase	21759.8	6.224	-0.4365	24.8655	25.081	22.195	25.066	24.9792	24.5863	24.6555	25.0285	24.8494	24.8947	0.537598	0.944297
gi|484854555	|gb|EOB12738.1|	hypothetical protein NBO_374g0003 [Nosema bombycis CQ1]	16982.8	4.8283	-1.2048	26.2963	26.214	26.0995	26.7774	21.6495	26.1258	26.4692	26.35	26.3485	26.3266	0.361958	0.831944
gi|484854556	|gb|EOB12739.1|	hypothetical protein NBO_374g0004 [Nosema bombycis CQ1]	23555.1	9.2114	0.723	24.216	24.1061	23.9759	24.7122	22.0716	24.0397	24.1682	24.0496	23.8012	23.9795	0.686943	1.01558
gi|484854558	|gb|EOB12741.1|	Glycogen synthase kinase-3 beta [Nosema bombycis CQ1]	32541.5	9.1336	-0.4096	22.3778	21.7605	21.5344	22.6477	23.4387	22.0987	21.5391	22.5655	22.3756	21.6799	0.464943	1.32974
gi|484854559	|gb|EOB12742.1|	Glucosamine--fructose-6-phosphate aminotransferase 1 [Nosema	68314.7	6.3895	-0.1624	32.4281	32.3005	32.4281	32.9602	32.6913	32.5336	32.4	32.5441	32.5321	32.4343	0.566941	1.06555
gi|484854561	|gb|EOB12744.1|	hypothetical protein NBO_374g0010 [Nosema bombycis CQ1]	29899.2	5.3797	-0.3305	29.0371	28.8173	28.8402	29.2271	29.4762	29.1603	29.2459	29.2181	29.404	29.2427	0.217091	0.898011
gi|484854562	|gb|EOB12745.1|	Sporulation protein RMD1 [Nosema bombycis CQ1]	39293.4	5.2449	-0.2485	27.0737	26.9384	27.0885	26.409	27.0647	27.1843	27.1786	27.1291	27.1719	26.9912	0.146113	0.872595
gi|484854567	|gb|EOB12747.1|	Deoxyuridine 5'-triphosphate nucleotidohydrolase, partial [N	14996.2	5.4156	-0.0123	22.2304	22.0955	21.34	22.8883	21.5974	23.1529	22.5781	20.8896	22.0665	23.1568	0.517688	0.735202
gi|484854568	|gb|EOB12748.1|	Tyrosyl-tRNA synthetase [Nosema bombycis CQ1]	36750.1	6.176	-0.3918	27.3665	26.8793	27.0872	26.8849	26.9826	26.897	27.0561	27.1651	27.0801	26.9366	0.901062	1.015
gi|484854583	|gb|EOB12759.1|	exosome complex exonuclease rrp4, partial [Nosema bombycis C	24290.3	9.0666	-0.0687	26.0682	25.4977	25.5857	26.0239	25.1546	25.6398	25.6354	25.6355	25.1805	25.4393	0.432189	1.14006
gi|484854597	|gb|EOB12771.1|	hypothetical protein NBO_367g0002 [Nosema bombycis CQ1]	25850.6	5.1178	-0.5534	25.7296	25.6261	25.7393	21.8159	21.176	25.8056	25.6393	25.8665	25.6723	25.2359	0.156584	0.639444
gi|484854599	|gb|EOB12773.1|	hypothetical protein NBO_367g0004 [Nosema bombycis CQ1]	13348.4	5.8912	-0.435	22.403	24.6775	24.6805	22.0725	21.7814	24.6569	24.8588	22.634	23.9994	24.9327	0.194679	0.599754
gi|484854606	|gb|EOB12779.1|	Heat shock protein HSP 90-alpha 1 [Nosema bombycis CQ1]	78592.2	4.9832	-0.6276	33.4076	33.4691	33.3812	33.0435	33.1462	33.4586	33.4397	33.4184	33.4486	33.4774	0.0915195	0.901303
gi|484854637	|gb|EOB12808.1|	hypothetical protein NBO_364g0014 [Nosema bombycis CQ1]	16096.6	9.6423	-0.9634	23.2985	22.3752	23.0767	21.4037	21.946	21.8753	22.0158	21.4779	21.7549	21.8681	0.124526	1.70984
gi|484854642	|gb|EOB12813.1|	hypothetical protein NBO_364g0019 [Nosema bombycis CQ1]	97552.2	5.5735	-0.9021	25.9395	25.7116	25.3887	25.1403	26.1931	25.9597	25.6301	25.6802	25.6355	25.6722	0.84144	1.00137
gi|484854647	|gb|EOB12816.1|	Ubiquitin homeostasis protein lub1 [Nosema bombycis CQ1]	42527.6	4.8702	-0.3362	29.2264	29.2808	29.0737	29.25	29.5551	29.2969	29.2577	29.2477	28.9801	29.1293	0.357467	1.07102
gi|484854653	|gb|EOB12822.1|	hypothetical protein NBO_362g0007 [Nosema bombycis CQ1]	23429.2	5.2758	-0.9926	29.9889	30.2355	29.8327	30.5483	30.0677	30.038	30.273	30.3379	29.6027	30.1699	0.785505	1.03481
gi|484854665	|gb|EOB12832.1|	transcription initiation factor TFIID 20/15kDa subunit [Nose	16958.8	8.6255	-0.1264	23.0723	23.7239	23.3403	23.3055	23.3934	21.9895	23.3522	23.4103	22.8345	22.2847	0.0847509	1.41627
gi|484854666	|gb|EOB12833.1|	Acetyl-coenzyme A synthetase [Nosema bombycis CQ1]	70543.2	6.1362	-0.1954	29.5801	29.5461	29.3533	29.6581	29.6764	29.4584	29.4933	29.3305	29.3983	29.4847	0.0819598	1.09653
gi|484854669	|gb|EOB12836.1|	Glycerol-3-phosphate dehydrogenase [NAD+], cytoplasmic [Nose	39337.6	6.0784	-0.0396	30.4613	30.3868	30.4125	30.3157	30.1311	30.5704	30.3592	30.4462	30.4608	30.4235	0.137825	0.928064
gi|484854678	|gb|EOB12844.1|	hypothetical protein NBO_359g0003 [Nosema bombycis CQ1]	18502.3	9.807	-0.6714	24.0419	24.3232	23.0332	24.0456	22.4147	22.2215	22.3427	22.4712	24.9376	24.3711	0.667491	0.998537
gi|484854698	|gb|EOB12857.1|	hypothetical protein NBO_354g0001 [Nosema bombycis CQ1]	50680.5	5.5062	-0.5521	21.0526	20.2693	21.7029	23.1855	21.3344	22.6648	22.1136	23.6921	22.4727	23.0934	0.0466449	0.481821	+
gi|484854702	|gb|EOB12860.1|	hypothetical protein NBO_353g0002 [Nosema bombycis CQ1]	34347.5	5.7563	-0.2121	26.4279	26.2875	26.4186	26.4607	27.1255	26.5025	26.7351	26.5752	26.6897	26.4924	0.734198	0.982835
gi|484854703	|gb|EOB12861.1|	26S protease regulatory subunit S10B [Nosema bombycis CQ1]	8113.35	5.4231	-0.5686	25.499	23.0445	21.786	22.7583	22.2619	23.5151	22.9443	21.2349	21.8442	25.4213	0.938	1.00824
gi|484854706	|gb|EOB12864.1|	Bifunctional polynucleotide phosphatase/kinase [Nosema bomby	39336.5	9.1272	-0.4448	25.3085	25.4045	25.4315	25.0085	25.1907	25.5269	25.7014	25.2333	25.8131	25.6314	0.0375473	0.802534	+
gi|484854707	|gb|EOB12865.1|	Uridine/cytidine kinase-like 1, partial [Nosema bombycis CQ1	44611.5	4.7429	-0.4297	24.987	24.7946	24.5375	28.2445	25.3196	26.8895	26.0408	27.7335	26.8076	27.4011	0.0947583	0.627949
gi|484854708	|gb|EOB12866.1|	ANTI-silencing protein 1 [Nosema bombycis CQ1]	35846.6	4.102	-0.8226	28.7791	28.5443	28.7663	30.0467	29.5939	29.3271	29.0088	29.5737	29.5806	29.4133	0.465181	0.914338
gi|484854721	|gb|EOB12873.1|	Spliceosome RNA helicase BAT1 [Nosema bombycis CQ1]	18836.7	8.2762	-0.4467	30.5306	30.7092	30.6988	30.9052	30.6668	30.6566	30.5355	30.5601	30.684	30.5552	0.160254	1.07745
gi|484854730	|gb|EOB12878.1|	hypothetical protein NBO_345g0002 [Nosema bombycis CQ1]	34157.4	9.2682	-0.1913	23.1465	22.238	22.9808	22.9131	23.2611	22.7759	23.2743	22.1934	21.4413	22.1587	0.169953	1.36451
gi|484854789	|gb|EOB12910.1|	Phosphomannomutase 2 [Nosema bombycis CQ1]	14995.2	5.2466	-0.4538	30.1795	29.9012	30.0679	29.7688	29.4483	30.1323	30.3289	30.2943	29.8451	29.9673	0.165611	0.852304
gi|484854797	|gb|EOB12914.1|	5'-3' exoribonuclease 2 [Nosema bombycis CQ1]	15807.7	9.3465	-0.1075	23.7388	23.7279	24.1237	24.4762	21.8647	23.7785	23.8247	23.5806	23.7853	23.8421	0.70874	1.02864
gi|484854818	|gb|EOB12927.1|	Polyadenylation factor subunit 2 [Nosema bombycis CQ1]	8287.15	4.4434	-0.6819	23.1997	21.3782	23.981	21.7601	21.8664	21.6017	23.4902	22.2025	23.5608	23.298	0.550145	0.854367
gi|484854819	|gb|EOB12928.1|	Rab GDP-dissociation inhibitor [Nosema bombycis CQ1]	50208	5.7065	-0.1441	30.5037	30.4389	30.5138	30.7161	30.5903	30.5227	30.5737	30.4821	30.5143	30.4363	0.40024	1.03468
gi|484854822	|gb|EOB12930.1|	hypothetical protein NBO_309g0002 [Nosema bombycis CQ1]	29322.7	5.1823	-0.4453	26.5501	26.8528	26.9259	24.5169	26.9342	27.0278	26.8985	26.8957	26.7645	26.9647	0.269456	0.790162
gi|484854834	|gb|EOB12935.1|	H/ACA ribonucleoprotein complex subunit 2 [Nosema bombycis C	11355.5	8.656	0.0282	23.2422	24.0115	23.0107	22.396	22.722	23.4924	23.966	24.0441	22.2758	23.3231	0.435363	0.781586
gi|484854836	|gb|EOB12937.1|	hypothetical protein NBO_304g0004 [Nosema bombycis CQ1]	19053.9	5.4859	-0.6877	21.4648	22.8344	21.766	21.8338	23.019	21.7929	23.3598	21.988	20.5393	23.1194	0.96919	0.896662
gi|484854843	|gb|EOB12942.1|	protein transport protein SEC23 like protein, partial [Nosem	24321.8	4.9054	-0.1242	28.0583	27.9478	28.0628	28.7676	28.558	28.1104	28.0326	28.1256	28.2269	28.0918	0.355321	1.14651
gi|484854852	|gb|EOB12949.1|	DNA topoisomerase 2 [Nosema bombycis CQ1]	46203.2	8.9657	-0.4639	26.5748	27.1855	26.5396	27.5548	27.1444	26.7141	26.6161	26.7749	26.6077	26.7175	0.149956	1.2873
gi|484854856	|gb|EOB12951.1|	DNA-directed RNA polymerase II subunit RPB9 [Nosema bombycis	12762.4	5.2642	-0.4882	25.2946	26.2168	24.2474	22.3753	20.8788	21.7626	22.7121	25.0636	25.0086	25.0506	0.924681	1.28444
gi|484854857	|gb|EOB12952.1|	hypothetical protein NBO_298g0002 [Nosema bombycis CQ1]	23759.8	9.1657	-0.395	25.4488	25.1943	25.6737	25.8161	26.178	25.3923	25.3245	25.3057	25.7609	25.3033	0.229066	1.2078
gi|484854858	|gb|EOB12953.1|	Cleavage and polyadenylation specificity factor subunit 3, p	60945.1	5.7551	-0.2085	24.1581	22.5201	24.4562	23.2074	22.5056	23.9975	24.6452	24.5083	25.0023	24.4442	0.0301793	0.514193	+
gi|484854905	|gb|EOB12981.1|	hypothetical protein NBO_281g0002 [Nosema bombycis CQ1]	6438.54	9.1584	0.35	22.7228	24.252	24.2133	21.7024	22.4905	21.862	22.0906	23.771	24.0076	21.544	0.573241	1.3091
gi|484854906	|gb|EOB12982.1|	hypothetical protein NBO_281g0003 [Nosema bombycis CQ1]	11259	4.385	0.2219	22.2272	22.3904	23.5578	23.4964	21.6052	22.3195	21.9849	20.8092	23.2711	21.778	0.290542	1.51475
gi|484854943	|gb|EOB13000.1|	hypothetical protein NBO_264g0003 [Nosema bombycis CQ1]	12615.4	5.4266	-0.8055	25.5556	25.6178	25.6374	26.8704	24.9524	25.6273	25.8902	26.0795	25.467	26.0485	0.782121	1.02474
gi|484854959	|gb|EOB13012.1|	Muscle-specific protein 20 [Nosema bombycis CQ1]	20592.7	6.4269	-0.4775	24.7674	24.5533	21.8209	22.6948	24.896	24.2299	21.5518	24.6222	23.4859	24.3732	0.913587	1.15652
gi|484854979	|gb|EOB13021.1|	ADP/ATP carrier protein 1, partial [Nosema bombycis CQ1]	23240.6	9.6366	0.5194	27.8819	27.7431	28.2433	28.3763	28.392	28.044	28.4295	27.99	28.1955	28.2249	0.755805	0.976694
gi|484854980	|gb|EOB13022.1|	Proteasome subunit alpha type7-like protein [Nosema bombycis	26068.6	4.9808	-0.1556	30.202	30.2245	30.0962	29.8234	30.0872	30.4357	30.4201	30.5114	30.2888	30.4861	0.0029376	0.791688	+
gi|484855030	|gb|EOB13049.1|	ABC transporter ATP-binding protein [Nosema bombycis CQ1]	16499.2	9.4866	-0.3653	24.1756	24.1252	24.4334	24.1835	21.7054	24.3446	24.0067	24.0135	23.9285	23.668	0.620068	0.976156
gi|484855041	|gb|EOB13053.1|	hypothetical protein NBO_224g0001 [Nosema bombycis CQ1]	89540.9	7.4091	-1.2085	26.0395	25.7791	25.8816	26.4271	26.4813	25.7836	25.7839	25.818	25.7841	25.704	0.0419021	1.29658	+
gi|484855051	|gb|EOB13059.1|	Asparaginyl-tRNA synthetase, cytoplasmic [Nosema bombycis CQ	36576	9.3097	-0.1137	27.8947	28.288	28.3014	27.858	28.052	28.1856	28.1704	28.0558	28.2075	27.9903	0.686621	0.977211
gi|484855052	|gb|EOB13060.1|	Asparaginyl-tRNA synthetase, cytoplasmic [Nosema bombycis CQ	14473.6	5.5736	-0.3824	26.4033	26.6649	26.3365	26.4734	28.0182	26.9949	26.9111	26.6298	27.0793	27.0713	0.640103	0.997382
gi|484855053	|gb|EOB13061.1|	hypothetical protein NBO_220g0004 [Nosema bombycis CQ1]	34515.5	8.1331	-0.6605	26.2129	26.6023	26.461	26.6326	26.8376	26.2973	26.4755	26.3797	26.2793	26.5346	0.210863	1.12282
gi|484855055	|gb|EOB13063.1|	hypothetical protein NBO_220g0006 [Nosema bombycis CQ1]	10541.2	8.446	-0.0516	23.0265	24.7162	22.874	25.1211	24.485	24.495	24.4296	24.7912	24.9847	24.5622	0.232149	0.778763
gi|484855058	|gb|EOB13064.1|	hypothetical protein NBO_218gi001, partial [Nosema bombycis	15552.9	8.832	-0.6561	25.0681	24.6588	24.7978	25.4279	25.5031	24.9841	24.6986	25.1083	24.9539	24.73	0.318223	1.16961
gi|484855059	|gb|EOB13065.1|	Proteasome subunit alpha type-3 [Nosema bombycis CQ1]	27784.7	5.7726	-0.4519	29.5844	30.0217	29.6944	30.0822	29.195	29.908	30.1036	29.6703	30.1634	29.9755	0.210014	0.85615
gi|484855085	|gb|EOB13077.1|	hypothetical protein NBO_206g0001 [Nosema bombycis CQ1]	22813.7	9.4946	-0.4126	26.215	27.4622	27.6289	28.0044	26.9476	27.3789	27.2658	27.0933	27.4745	27.3428	0.855618	1.03976
gi|484855112	|gb|EOB13092.1|	transmembrane protein 167A [Nosema bombycis CQ1]	8469.29	9.7847	0.8108	24.5456	24.9043	24.4923	22.8607	25.0869	24.2938	21.912	24.7336	24.335	23.9645	0.429061	1.36474
gi|484855120	|gb|EOB13097.1|	Eukaryotic translation initiation factor 4E-2 [Nosema bombyc	20270.5	5.5452	-0.3285	23.8519	24.8675	24.9853	23.5745	23.684	24.6666	24.8788	23.7689	24.1025	24.7955	0.521347	0.882485
gi|484855121	|gb|EOB13098.1|	hypothetical protein NBO_193g0005 [Nosema bombycis CQ1]	21105.5	5.4997	-1.0543	25.8855	26.434	26.0575	27.4639	26.8294	25.6775	22.099	25.9262	25.5609	25.9442	0.0961811	2.23261
gi|484855144	|gb|EOB13105.1|	proteasome subunit alpha type-7 [Nosema bombycis CQ1]	25048.7	5.4025	-0.2196	30.3177	30.4694	30.4807	30.0372	29.9924	30.5328	30.5463	30.5681	30.6499	30.5132	0.0220822	0.818728	+
gi|484855153	|gb|EOB13110.1|	hypothetical protein NBO_175g0001 [Nosema bombycis CQ1]	22053.2	4.6162	-0.2124	27.3885	27.7113	27.5608	27.7715	28.1035	27.2605	27.5813	27.4081	27.4714	27.1384	0.0465249	1.27184	+
gi|484855159	|gb|EOB13115.1|	signal peptidase 21kDa subunit [Nosema bombycis CQ1]	19506.8	5.864	0.1399	26.1281	26.5422	26.3235	27.6563	27.2386	26.8558	26.3782	26.8082	27.4646	26.9179	0.75849	0.979251
gi|484855175	|gb|EOB13126.1|	ring finger protein [Nosema bombycis CQ1]	20640.9	9.1635	-0.595	23.1622	22.9533	22.4491	23.9305	22.3155	23.16	22.9277	22.3608	23.2607	21.9718	0.567737	1.2044
gi|484855180	|gb|EOB13129.1|	putative membrane integral protein, partial [Nosema bombycis	17843.3	4.8783	-0.3245	23.3881	20.8307	22.5865	21.6921	23.1353	22.4968	21.8762	23.0551	24.1829	24.1093	0.246119	0.570657
gi|484855223	|gb|EOB13156.1|	Translation machinery-associated protein 20 [Nosema bombycis	18403.2	8.9587	-0.3096	24.3388	25.0203	24.2111	21.7391	25.0183	24.524	21.429	25.0583	23.9668	24.3642	0.827809	1.12292
gi|484855224	|gb|EOB13157.1|	hypothetical protein NBO_153g0004 [Nosema bombycis CQ1]	48019.6	8.283	0.3236	22.4308	24.362	22.0246	23.6224	22.772	22.3441	22.9744	22.7195	23.1358	21.2063	0.328846	1.60578
gi|484855225	|gb|EOB13158.1|	proteasome subunit alpha type-5 [Nosema bombycis CQ1]	27944.3	7.7254	-0.2539	30.4805	30.2158	30.5197	30.9168	30.7292	30.8143	30.5989	30.6746	30.8409	30.5058	0.419628	0.932631
gi|484855227	|gb|EOB13160.1|	hypothetical protein NBO_153g0007 [Nosema bombycis CQ1]	19348.1	9.2989	0.2433	20.8395	22.7112	21.5571	24.106	23.1133	22.5668	22.6591	24.0155	24.1364	23.9486	0.176223	0.604731
gi|484855228	|gb|EOB13161.1|	Ubiquitin [Nosema bombycis CQ1]	17723.7	8.4832	-0.8014	26.262	26.2071	26.571	26.628	26.5015	26.222	25.8147	26.1475	26.3712	26.1482	0.0458001	1.22413	+
gi|484855243	|gb|EOB13168.1|	hypothetical protein NBO_149g0001 [Nosema bombycis CQ1]	27667.6	9.0713	-1.1186	26.8625	26.7824	26.9421	26.4851	26.6039	27.4182	27.1328	27.0582	26.879	27.0907	0.013699	0.767552	+
gi|484855250	|gb|EOB13172.1|	Serine/threonine-protein phosphatase PP1 [Nosema bombycis CQ	16943.1	4.9785	-0.3682	25.924	25.856	25.6285	26.5731	26.3449	25.8587	26.0314	26.1993	26.1401	26.2395	0.881346	1.00467
gi|484855260	|gb|EOB13176.1|	Nucleoporin NUP170 [Nosema bombycis CQ1]	29386.2	8.2798	-0.3115	26.9689	26.8662	27.0365	26.729	26.5726	27.1592	27.0194	26.8777	26.798	27.0009	0.226657	0.912411
gi|484855261	|gb|EOB13177.1|	Diphosphomevalonate decarboxylase [Nosema bombycis CQ1]	19492.6	6.149	-0.297	24.5151	21.0398	24.6837	23.7971	24.5491	23.5486	24.758	24.5187	24.8082	24.7373	0.327793	0.755623
gi|484855270	|gb|EOB13182.1|	Serologically defined colon cancer antigen 1 [Nosema bombyci	80409.3	8.9608	-0.3419	27.5365	27.5923	27.4101	27.4363	27.369	27.553	27.6736	27.7044	27.4123	27.5228	0.159082	0.929235
gi|484855290	|gb|EOB13191.1|	hypothetical protein NBO_127g0001 [Nosema bombycis CQ1]	68811	8.5901	-0.664	23.7278	23.5064	23.6745	23.1081	23.57	23.5014	23.5663	23.5806	23.7177	23.5695	0.560983	0.962046
gi|484855318	|gb|EOB13205.1|	Centromere/microtubule-binding protein CBF5 [Nosema bombycis	32519.1	9.1659	-0.0694	27.0527	27.2402	27.1438	27.6594	27.1828	26.9402	27.3402	26.6132	27.2169	27.1317	0.244122	1.15048
gi|484855320	|gb|EOB13207.1|	Proliferating cell nuclear antigen, partial [Nosema bombycis	15738.2	5.184	-0.2191	27.3238	27.2172	27.4783	27.0243	26.7278	27.3056	27.3748	27.34	27.3901	27.4747	0.131979	0.869792
gi|484855331	|gb|EOB13215.1|	Pyruvate kinase [Nosema bombycis CQ1]	19591.8	5.8349	-0.1621	22.4652	21.9454	22.9297	21.8772	21.4829	22.4936	22.7452	22.8971	22.1698	20.9592	0.798654	0.894471
gi|484855341	|gb|EOB13221.1|	Heat shock protein 90, partial [Nosema bombycis CQ1]	48235.3	4.932	-0.663	27.4755	27.891	27.0036	27.3675	27.2312	28.4184	28.8779	28.0279	27.551	27.2266	0.0941052	0.608876
gi|484855367	|gb|EOB13236.1|	hypothetical protein NBO_98g0004 [Nosema bombycis CQ1]	13939.1	9.2551	-0.6593	24.7534	24.6327	24.6536	23.4901	23.6007	22.18	23.9215	24.276	24.3357	22.0317	0.171533	1.58382
gi|484855378	|gb|EOB13243.1|	M1 family aminopeptidase 1 [Nosema bombycis CQ1]	92203.6	5.5063	-0.2391	31.4213	31.3928	31.3255	31.9373	31.9276	31.5782	31.3904	31.5344	31.7624	31.5951	0.851139	1.03532
gi|484855383	|gb|EOB13246.1|	hypothetical protein NBO_94g0003 [Nosema bombycis CQ1]	32348.1	5.4155	-0.353	23.3191	22.6772	22.1852	24.3122	23.4301	23.534	23.237	22.1578	23.6664	23.2754	0.981662	1.07762
gi|484855384	|gb|EOB13247.1|	Eukaryotic translation initiation factor 2A [Nosema bombycis	28520.6	9.048	-0.7118	24.1768	22.3152	24.0118	24.5327	22.8178	24.3688	24.4237	23.8792	24.079	21.8151	0.830992	0.898185
gi|484855399	|gb|EOB13256.1|	glutamyl-tRNA synthetase, cytoplasmic [Nosema bombycis CQ1]	30566.7	5.4542	-0.6386	26.0498	25.8927	25.8459	26.2443	26.1473	26.1709	25.8072	25.9834	26.3672	26.0774	0.715591	0.966238
gi|484855409	|gb|EOB13264.1|	Homeobox protein HD-8 [Nosema bombycis CQ1]	14174.8	9.9585	-0.2779	25.4091	25.9557	26.1034	25.6815	25.9292	26.0478	25.9638	25.9031	26.1896	25.9253	0.1902	0.886383
gi|484855410	|gb|EOB13265.1|	Thioredoxin reductase [Nosema bombycis CQ1]	33848.8	6.4545	-0.1813	22.9516	22.248	21.1381	22.2009	20.6042	22.3629	22.7096	22.8195	23.0269	22.4639	0.0889855	0.6419
gi|484855412	|gb|EOB13266.1|	Transcription initiation factor TFIID subunit 13 [Nosema bom	12414.5	9.4068	-0.6942	21.089	22.9446	23.1554	22.1983	21.6113	23.6062	23.3109	22.753	22.965	23.0559	0.0546395	0.58665
gi|484855413	|gb|EOB13267.1|	hypothetical protein NBO_86g0002 [Nosema bombycis CQ1]	45524.6	6.1136	-0.3699	27.6165	27.6871	27.6352	27.6685	28.2281	27.6396	27.6479	27.5207	27.7157	27.7684	0.403765	1.09148
gi|484855414	|gb|EOB13268.1|	hypothetical protein NBO_86g0003 [Nosema bombycis CQ1]	19458.6	4.946	-0.0408	26.7287	26.2057	26.8213	27.4539	26.8129	26.636	26.5176	26.8854	26.7965	26.6527	0.622164	1.11445
gi|484855420	|gb|EOB13273.1|	26S proteasome non-ATPase regulatory subunit 12 [Nosema bomb	27936.2	5.2292	-0.322	23.1997	20.3879	22.3497	22.7025	21.7029	21.7986	24.0406	22.3459	23.9371	22.4871	0.233845	0.551935
gi|484855432	|gb|EOB13283.1|	Protein mak16 [Nosema bombycis CQ1]	28438.8	8.4969	-1.0481	24.4331	24.1326	23.8741	21.6702	22.1622	24.24	21.9114	24.0127	23.8337	21.6067	0.870391	1.09554
gi|484855435	|gb|EOB13286.1|	Glycerol-3-phosphate dehydrogenase, mitochondrial [Nosema bo	68134.7	8.6157	-0.2267	32.9346	32.9305	32.8903	33.3104	32.9534	33.0812	32.985	32.8212	32.996	33.0153	0.79213	1.02123
gi|484855454	|gb|EOB13304.1|	Putative zinc finger protein [Nosema bombycis CQ1]	17298	9.4517	-0.324	21.9019	21.9888	22.1458	22.484	22.2283	21.7839	22.1722	21.4145	23.4954	21.6213	0.89513	0.897539
gi|484855467	|gb|EOB13314.1|	chromatin structure modulator, partial [Nosema bombycis CQ1]	203330	5.285	-0.4208	28.5051	27.808	28.1567	28.5368	27.9294	28.1532	28.2072	28.2123	28.3166	28.1322	0.912372	1.00795
gi|484855472	|gb|EOB13319.1|	MADS domain containing protein, partial [Nosema bombycis CQ1	93985.2	9.4293	-1.2313	28.2392	28.4777	28.3542	29.8493	29.4427	28.7745	28.1868	28.589	29.0002	28.6072	0.511404	1.2915
gi|484855476	|gb|EOB13323.1|	BOS1-like vesicular transport protein [Nosema bombycis CQ1]	23710.4	8.6285	-0.4581	24.7376	23.5731	21.8358	21.8453	21.0582	24.822	24.4315	24.2824	24.4467	24.4251	0.0247482	0.424691	+
gi|484855481	|gb|EOB13328.1|	hypothetical protein NBO_81g0021 [Nosema bombycis CQ1]	28207.5	9.3841	0.0937	23.5454	23.2263	23.4726	22.0245	24.1747	23.4731	23.5723	23.5888	23.2772	23.3617	0.655125	0.986495
gi|484855492	|gb|EOB13338.1|	hypothetical protein NBO_80g0002 [Nosema bombycis CQ1]	57727.2	5.385	-0.4456	22.7453	22.6497	22.9022	21.8527	21.8947	22.7459	22.6623	22.9451	23.1951	22.5478	0.139262	0.777357
gi|484855497	|gb|EOB13343.1|	acyltransferase, partial [Nosema bombycis CQ1]	49268.4	9.5164	0.1173	24.7681	24.4064	24.527	22.3799	24.3882	24.7181	24.5535	24.6662	24.6068	24.9832	0.202177	0.744398
gi|484855499	|gb|EOB13345.1|	26S protease regulatory subunit 6A [Nosema bombycis CQ1]	8297.6	7.7925	-0.227	26.1439	25.9357	25.8383	25.7919	25.5898	26.168	26.3098	26.6223	26.597	26.2889	0.00298726	0.689121	+
gi|484855504	|gb|EOB13350.1|	Helicase SKI2W [Nosema bombycis CQ1]	101378	8.1802	-0.2214	24.0266	23.8902	23.7284	24.1803	21.4269	24.2135	23.813	23.896	24.0972	23.1996	0.487707	0.883476
gi|484855508	|gb|EOB13354.1|	Integrator complex subunit 11 [Nosema bombycis CQ1]	56882.1	8.7023	-0.2202	21.2432	21.8336	23.1703	22.4506	22.0141	21.6194	22.1748	22.1462	22.188	21.9213	0.707031	1.20043
gi|484855509	|gb|EOB13355.1|	hypothetical protein NBO_80g0018 [Nosema bombycis CQ1]	63286.3	5.4042	0.141	29.3569	29.7129	29.6078	29.6437	29.1692	29.6621	29.3831	29.3544	29.499	29.5768	0.980026	1.00859
gi|484855511	|gb|EOB13357.1|	hypothetical protein NBO_80g0020 [Nosema bombycis CQ1]	20092.3	4.7718	-0.0937	22.111	23.2519	21.4504	22.355	22.6552	21.7371	22.9084	20.8045	21.7632	22.4153	0.37126	1.31328
gi|484855516	|gb|EOB13362.1|	hypothetical protein NBO_80g0025 [Nosema bombycis CQ1]	64162.3	6.4842	-0.2781	29.6039	29.4864	29.4135	29.5555	29.2171	29.449	29.5756	29.5023	29.3201	29.4584	0.943733	0.998623
gi|484855517	|gb|EOB13363.1|	Histone acetyltransferase gcn5 [Nosema bombycis CQ1]	50486.5	8.9978	-0.4725	23.7833	23.9224	23.9937	23.9986	24.2615	23.9481	23.3877	23.9531	23.7199	24.1192	0.295475	1.11233
gi|484855519	|gb|EOB13365.1|	proteasome subunit beta type-6 [Nosema bombycis CQ1]	23856.5	8.1907	-0.1037	29.9273	30.0048	29.8162	30.5497	30.3374	30.27	30.1385	30.0999	30.2079	30.0705	0.835987	0.996146
gi|484855521	|gb|EOB13367.1|	glutaminyl-tRNA synthetase [Nosema bombycis CQ1]	50133.2	8.3492	-0.4049	28.0806	28.0373	28.449	28.4146	28.3458	28.3772	28.4212	28.372	28.246	28.1828	0.591423	0.967948
gi|484855526	|gb|EOB13372.1|	Arginyl-tRNA synthetase, cytoplasmic [Nosema bombycis CQ1]	67814.7	6.5234	-0.2672	29.9218	29.9971	30.0482	30.4146	30.072	30.0807	30.1424	29.9553	29.9858	30.0207	0.572418	1.04438
gi|484855536	|gb|EOB13378.1|	Protein transport protein SEC24 [Nosema bombycis CQ1]	24906.4	5.1503	-0.188	25.4752	25.2202	25.2933	27.3489	26.4541	25.8751	25.516	25.998	26.5273	26.4512	0.805708	1.06771
gi|484855540	|gb|EOB13382.1|	Glutamyl-tRNA synthetase, cytoplasmic [Nosema bombycis CQ1]	65455.9	8.4766	-0.6998	21.4923	22.2905	21.4719	21.7435	22.573	25.5837	22.6935	21.9926	22.5247	21.7588	0.206138	0.29282
gi|484855557	|gb|EOB13396.1|	hypothetical protein NBO_76g0001 [Nosema bombycis CQ1]	67336.8	6.2806	-0.5949	23.6995	24.2318	24.6332	24.3591	24.5157	24.6421	24.392	24.87	25.029	25.0432	0.0377693	0.710029	+
gi|484855558	|gb|EOB13397.1|	Proteasome subunit beta type-4 [Nosema bombycis CQ1]	23995.2	5.9646	-0.2126	21.2176	23.551	21.7905	20.8449	22.16	22.4902	22.5782	21.5678	24.3935	21.9926	0.333854	0.60102
gi|484855560	|gb|EOB13399.1|	U3 small nucleolar RNA-associated protein 13 [Nosema bombyci	103422	5.3566	-0.4616	22.2986	22.7522	22.5292	23.1295	20.7624	22.4343	22.8447	23.3506	22.548	23.0388	0.246779	0.756393
gi|484855563	|gb|EOB13402.1|	hypothetical protein NBO_76g0007 [Nosema bombycis CQ1]	23573.3	8.5066	-0.3662	33.0994	33.3637	33.4337	32.9975	33.313	33.1945	33.3829	33.2206	33.3046	33.4731	0.471157	0.953912
gi|484855568	|gb|EOB13407.1|	hypothetical protein NBO_76g0012 [Nosema bombycis CQ1]	23236.7	9.5899	0.3338	24.4775	24.5535	24.7984	25.1258	25.258	24.62	24.753	24.5633	24.743	24.5123	0.239757	1.17605
gi|484855569	|gb|EOB13408.1|	hypothetical protein NBO_76g0013 [Nosema bombycis CQ1]	13259.5	8.4617	-0.4331	29.4867	29.5543	29.705	30.3067	29.9283	29.8427	29.4209	29.7799	29.7059	29.6656	0.512312	1.10042
gi|484855570	|gb|EOB13409.1|	hypothetical protein NBO_76g0014 [Nosema bombycis CQ1]	27589.5	9.2813	-0.8473	22.9955	23.2344	22.8958	21.3461	23.1997	22.9354	22.333	22.2442	23.177	21.8295	0.6056	1.21766
gi|484855573	|gb|EOB13412.1|	Small COPII coat GTPase SAR1 [Nosema bombycis CQ1]	24153.6	6.4446	-0.2953	28.8211	28.9587	29.0171	28.9596	28.6912	28.9703	28.6942	28.8723	28.8633	28.8688	0.642022	1.02656
gi|484855576	|gb|EOB13415.1|	Lysophospholipase NTE1, partial [Nosema bombycis CQ1]	80838.5	8.4655	-0.2072	24.9269	24.7499	24.3472	24.2424	24.5946	24.647	24.5877	24.5285	24.9775	24.7071	0.450816	0.930359
gi|484855580	|gb|EOB13419.1|	hypothetical protein NBO_76g0024 [Nosema bombycis CQ1]	64152.3	4.8512	-1.0586	24.33	23.4738	23.7851	22.207	21.899	24.1056	24.1695	22.3783	22.9758	23.4955	0.633921	0.895906
gi|484855581	|gb|EOB13420.1|	actin-like 53kDa protein [Nosema bombycis CQ1]	29024	5.7972	-0.1949	21.7374	22.0426	22.469	21.8126	22.6642	22.5549	23.3179	23.1237	22.6927	23.1762	0.00769404	0.570073	+
gi|484855590	|gb|EOB13427.1|	Coatomer subunit alpha [Nosema bombycis CQ1]	24768.3	9.7366	-0.4074	27.0684	27.0842	27.1731	27.8901	28.0422	27.0206	26.8812	26.9319	27.4003	27.2636	0.171703	1.3215
gi|484855601	|gb|EOB13437.1|	BOS1-like vesicular transport protein [Nosema bombycis CQ1]	23812.5	8.6283	-0.5039	24.4644	24.4376	24.3233	21.7822	23.8444	24.2587	24.2391	23.8931	24.1117	24.2772	0.475037	0.910742
gi|484855604	|gb|EOB13440.1|	dolichol-phosphate mannosyltransferase [Nosema bombycis CQ1]	27217	8.2032	0.0681	22.9752	22.6296	22.8477	23.041	21.3943	23.1478	22.6636	22.5969	22.5342	23.0821	0.510517	0.90426
gi|484855610	|gb|EOB13446.1|	hypothetical protein NBO_73g0012 [Nosema bombycis CQ1]	11942.9	8.6728	-0.4085	31.0746	31.1791	31.245	30.885	31.3171	31.1713	30.8423	30.9734	30.6371	30.712	0.0546765	1.20401
gi|484855611	|gb|EOB13447.1|	hypothetical protein NBO_73g0013 [Nosema bombycis CQ1]	16913	4.6947	-0.7535	23.8418	24.0977	23.7464	27.0731	25.8971	25.8146	25.9424	26.4409	25.446	26.5286	0.150291	0.702133
gi|484855612	|gb|EOB13448.1|	Threonyl-tRNA synthetase, cytoplasmic [Nosema bombycis CQ1]	74355.4	6.2955	-0.4229	26.4271	26.4999	26.3811	27.1733	26.2756	26.6378	26.7397	26.379	26.3877	26.7233	0.904584	1.00553
gi|484855618	|gb|EOB13454.1|	hypothetical protein NBO_73g0020, partial [Nosema bombycis C	19683.3	5.4119	-0.0233	23.9692	24.0026	23.4862	24.3719	23.7987	23.9572	24.1684	23.9663	24.111	24.1912	0.34483	0.915288
gi|484855619	|gb|EOB13455.1|	hypothetical protein NBO_73g0021 [Nosema bombycis CQ1]	21353.9	5.1664	-0.8124	30.7488	31.0662	30.9195	31.2399	30.9773	31.042	30.9996	31.0245	30.7491	31.0643	0.888337	1.01334
gi|484855620	|gb|EOB13456.1|	hypothetical protein NBO_73g0022 [Nosema bombycis CQ1]	26711.1	5.7918	-0.2982	25.5739	25.6652	25.4319	25.5334	23.8262	25.6585	25.3821	25.4698	25.8449	25.6247	0.305475	0.830269
gi|484855625	|gb|EOB13461.1|	hypothetical protein NBO_73g0027 [Nosema bombycis CQ1]	22326.8	5.558	-0.4622	24.8591	24.6578	23.8433	23.4961	25.0384	24.9408	25.2	24.6975	24.7068	24.748	0.167213	0.770224
gi|484855628	|gb|EOB13464.1|	hypothetical protein NBO_73gi001 [Nosema bombycis CQ1]	47242	8.2308	0.8423	25.3786	25.5082	25.5491	22.6624	22.9047	25.1325	25.2526	25.5815	25.3478	25.1991	0.212869	0.744189
gi|484855633	|gb|EOB13468.1|	phosphatidylinositol transfer protein [Nosema bombycis CQ1]	24922.5	7.82	-0.6777	20.8451	22.0537	22.9978	22.405	22.1056	23.0554	22.9823	23.0652	22.9183	23.0596	0.0293216	0.581388	+
gi|484855642	|gb|EOB13477.1|	6-phosphogluconate dehydrogenase, decarboxylating [Nosema bo	51831.5	5.6405	-0.1873	31.7797	31.8449	31.7024	31.8476	31.4642	31.8845	31.8331	31.841	31.8156	31.7993	0.178248	0.93272
gi|484855644	|gb|EOB13479.1|	hypothetical protein NBO_72g0014 [Nosema bombycis CQ1]	6805.88	9.1584	0.109	32.1804	32.8473	32.1249	33.2008	33.0494	32.5685	32.5574	31.9157	32.2315	32.2366	0.174081	1.34255
gi|484855645	|gb|EOB13480.1|	Protein phosphatase PP2A 55 kDa regulatory subunit [Nosema b	41053.3	5.0515	-0.3834	28.5077	28.6034	28.5255	29.1471	28.7074	28.4296	28.5079	28.5163	28.797	28.5546	0.333132	1.11109
gi|484855652	|gb|EOB13486.1|	Isoleucyl-tRNA synthetase, cytoplasmic, partial [Nosema bomb	71359.5	5.6732	-0.3523	24.032	22.7985	21.9117	22.8299	23.7989	24.0707	23.1722	22.9196	22.8241	22.7272	0.883549	1.02162
gi|484855656	|gb|EOB13490.1|	Protein peanut [Nosema bombycis CQ1]	22212.3	5.0298	-0.2318	29.8406	29.5201	29.701	30.7509	30.6397	29.9231	29.8276	29.5548	29.8998	29.7561	0.286729	1.30334
gi|484855659	|gb|EOB13492.1|	T-complex protein 1 zeta subunit, partial [Nosema bombycis C	44542.3	9.1368	-0.1428	30.0682	29.8899	30.0095	30.2794	30.1038	30.0467	30.013	30.1053	30.1542	30.0882	0.871858	0.995504
gi|484855663	|gb|EOB13496.1|	hypothetical protein NBO_70g0004, partial [Nosema bombycis C	42204.4	8.6084	0.0451	29.7229	29.6693	29.8542	29.5473	29.5199	29.8301	29.9559	29.974	29.6445	29.5574	0.243629	0.911307
gi|484855665	|gb|EOB13498.1|	hypothetical protein NBO_70g0006 [Nosema bombycis CQ1]	9201.73	9.3426	-0.1381	26.353	26.1167	26.2014	27.2942	27.0419	26.3752	26.3482	26.249	26.3629	26.4232	0.327513	1.25642
gi|484855666	|gb|EOB13499.1|	hypothetical protein NBO_70g0007 [Nosema bombycis CQ1]	27526.8	6.3901	-0.9683	30.6934	30.5727	30.9175	29.2396	30.2598	30.9925	31.1294	31.1046	30.677	30.9768	0.069252	0.685311
gi|484855669	|gb|EOB13502.1|	hypothetical protein NBO_70g0011 [Nosema bombycis CQ1]	22361.9	8.9126	0.6559	24.8192	25.2055	23.8708	24.3147	21.8465	24.8979	24.9445	24.0985	24.0339	23.8652	0.586545	0.949977
gi|484855678	|gb|EOB13509.1|	ATP-dependent rRNA helicase RRP3 [Nosema bombycis CQ1]	46553	9.3726	-0.4112	25.8075	25.6842	24.0362	26.3916	24.3283	25.632	25.8862	25.4234	25.5446	25.7053	0.423353	0.909668
gi|484855686	|gb|EOB13517.1|	Inorganic pyrophosphatase [Nosema bombycis CQ1]	31363.6	5.0981	-0.514	29.7781	29.8575	29.666	30.1076	29.8707	29.8953	29.8958	30.0044	29.9265	29.9053	0.384601	0.957533
gi|484855689	|gb|EOB13520.1|	Methionine aminopeptidase 2 [Nosema bombycis CQ1]	40509.3	5.9093	-0.3369	27.6328	27.5304	27.5051	27.8166	28.2039	27.4542	27.5445	27.3372	27.5973	27.3623	0.0785742	1.23062
gi|484855690	|gb|EOB13521.1|	hypothetical protein NBO_69g0015, partial [Nosema bombycis C	73687.2	4.9766	-0.2598	29.1155	29.2738	28.9975	29.6064	29.4143	29.2644	29.3594	29.3282	29.3383	29.2743	0.780754	0.989143
gi|484855692	|gb|EOB13523.1|	hypothetical protein NBO_69g0017 [Nosema bombycis CQ1]	125974	5.7326	-0.199	28.5187	28.2951	28.416	22.669	28.5852	28.4892	28.5271	28.4679	28.2809	28.4874	0.3486	0.806311
gi|484855693	|gb|EOB13524.1|	Hydroxymethylglutaryl-CoA synthase, partial [Nosema bombycis	32907.7	5.0582	-0.0306	21.8091	22.2952	22.9006	23.423	22.947	22.7612	22.4393	22.7158	22.9138	22.5952	0.973332	1.06076
gi|484855698	|gb|EOB13527.1|	Vacuolar ATP synthase 16 kDa proteolipid subunit [Nosema bom	17224.5	7.5279	0.7907	24.9822	24.9269	24.9637	23.0857	22.5325	25.1005	25.1042	24.9525	25.0631	24.9299	0.119638	0.657201
gi|484855699	|gb|EOB13528.1|	hypothetical protein NBO_67g0004 [Nosema bombycis CQ1]	20303.9	8.6918	-0.8634	26.6306	26.5757	26.5839	25.8101	24.9052	26.7027	26.7089	26.6376	26.8542	26.7764	0.096916	0.70546
gi|484855703	|gb|EOB13532.1|	Proteasome subunit beta type-1 [Nosema bombycis CQ1]	34010.7	5.061	-0.3306	28.9208	29.1277	29.3075	29.3814	29.3255	29.09	29.2189	29.2055	29.286	29.1307	0.7798	1.02407
gi|484855706	|gb|EOB13535.1|	hypothetical protein NBO_67g0010 [Nosema bombycis CQ1]	33915.3	5.0413	-0.6194	26.5115	26.4011	26.6356	25.7028	25.9769	26.5912	26.7909	26.6425	26.6807	26.5532	0.0539513	0.774977
gi|484855711	|gb|EOB13540.1|	hypothetical protein NBO_67g0015 [Nosema bombycis CQ1]	64913.9	5.183	-0.6528	27.5017	27.4943	27.4654	27.7793	27.4616	27.5983	27.5371	27.4737	27.607	27.48	0.986065	1.0037
gi|484855718	|gb|EOB13546.1|	PRE-mRNA splicing helicase [Nosema bombycis CQ1]	72190.2	5.9875	-0.2255	26.8242	26.1898	26.3671	25.1672	26.1136	25.4398	25.1407	25.1249	24.6197	24.9106	0.00720169	2.22326	+
gi|484855719	|gb|EOB13547.1|	RNA 3'-terminal phosphate cyclase-like protein [Nosema bomby	38666.8	8.4203	-0.1392	25.6117	25.723	25.5847	25.8559	25.7015	25.638	25.4223	25.5778	25.4623	25.6385	0.0547257	1.10801
gi|484855725	|gb|EOB13553.1|	hypothetical protein NBO_66g0012 [Nosema bombycis CQ1]	15611.1	8.3403	-0.5608	23.1108	21.2725	22.3962	23.3274	22.1487	22.8374	22.5561	23.1037	22.1225	21.8876	0.909568	1.03746
gi|484855729	|gb|EOB13557.1|	hypothetical protein NBO_66g0016 [Nosema bombycis CQ1]	8794.42	10.4852	-1.4753	27.4058	27.6488	22.3445	27.1992	22.289	26.8991	27.142	27.3129	27.1287	27.0253	0.206261	0.764262
gi|484855740	|gb|EOB13568.1|	Transcription initiation factor IIB [Nosema bombycis CQ1]	35024.6	8.9271	-0.2234	22.9185	23.1637	23.427	21.6387	21.9982	23.235	23.2123	23.0631	23.1576	23.1784	0.157828	0.763841
gi|484855741	|gb|EOB13569.1|	Aldose reductase [Nosema bombycis CQ1]	18376.3	8.4768	-0.4892	32.2482	32.2828	32.3559	32.5534	32.7934	32.4151	32.4643	32.5238	32.3919	32.2804	0.779685	1.03104
gi|484855742	|gb|EOB13570.1|	NAD(P)H-dependent D-xylose reductase [Nosema bombycis CQ1]	13562.7	6.4061	-0.2845	32.0248	32.0865	32.3454	32.4323	32.2957	32.2518	32.202	32.1367	32.0274	32.2046	0.428919	1.05606
gi|484855746	|gb|EOB13574.1|	T-complex protein 1 subunit epsilon [Nosema bombycis CQ1]	58392	5.1221	-0.1608	30.1214	30.1487	30.2013	30.0791	30.0366	30.3361	30.2455	30.3282	30.2259	30.2063	0.00471669	0.900722	+
gi|484855754	|gb|EOB13582.1|	phospholipid-transporting ATPase IA [Nosema bombycis CQ1]	123394	8.7605	-0.1623	21.7804	22.4057	21.7922	21.9949	22.9161	21.0259	23.2525	20.9635	21.3808	22.2731	0.436637	1.13257
gi|484855755	|gb|EOB13583.1|	hypothetical protein NBO_66g0042 [Nosema bombycis CQ1]	53425.2	4.7264	-0.9017	31.0038	31.1635	31.0543	30.7218	30.3707	31.3316	31.594	31.421	31.3538	31.4012	0.00596532	0.690823	+
gi|484855757	|gb|EOB13585.1|	cullin like protein [Nosema bombycis CQ1]	85628.2	7.8229	-0.2661	21.5491	22.0102	22.0347	22.6163	22.2165	22.9386	22.9893	21.183	21.8742	20.0724	0.648142	0.966186
gi|484855758	|gb|EOB13586.1|	Protein translocation protein SEC63 [Nosema bombycis CQ1]	66285.9	8.6232	-0.214	28.1407	28.1711	27.9677	28.3932	28.6002	28.3185	28.1749	28.1762	28.3477	28.2704	0.980166	1.00852
gi|484855762	|gb|EOB13590.1|	hypothetical protein NBO_66g0049 [Nosema bombycis CQ1]	22513.9	7.5924	-0.8416	20.9833	25.2287	25.0435	20.1466	22.1107	21.6196	24.4749	24.1686	21.6353	23.8206	0.726132	1.28665
gi|484855768	|gb|EOB13596.1|	hypothetical protein NBO_66g0055 [Nosema bombycis CQ1]	55862.9	5.17	0.0098	27.3124	27.5004	27.712	26.9484	27.0783	27.3832	27.5848	27.2834	27.4682	27.3406	0.511177	0.946691
gi|484855770	|gb|EOB13597.1|	Putative protein disulfide-isomerase [Nosema bombycis CQ1]	49150.3	4.8821	-0.3476	29.1503	29.2894	29.3705	29.9618	29.7033	29.3036	29.1755	29.268	29.2678	29.2518	0.144523	1.2077
gi|484855772	|gb|EOB13599.1|	Nucleolar protein 5A, partial [Nosema bombycis CQ1]	62434	6.433	-0.3692	27.1996	27.4718	27.1021	27.4255	27.0934	27.2972	27.4819	27.2743	27.3763	27.2442	0.425564	0.952703
gi|484855773	|gb|EOB13600.1|	hypothetical protein NBO_65g0004 [Nosema bombycis CQ1]	40128.4	7.0177	-0.2059	22.7303	22.7022	22.4755	22.6937	22.0657	22.8858	23.0199	22.6821	22.6213	22.544	0.194363	0.865994
gi|484855776	|gb|EOB13603.1|	hypothetical protein NBO_65g0007 [Nosema bombycis CQ1]	9851.39	7.7619	-0.4595	23.2392	23.1118	22.4689	21.3157	22.9222	22.0508	23.0157	23.1686	22.6317	23.0593	0.679319	0.942306
gi|484855778	|gb|EOB13605.1|	hypothetical protein NBO_65g0009, partial [Nosema bombycis C	79546.3	7.4175	-0.357	21.2772	21.7388	22.4764	21.9253	21.1089	21.9616	21.2677	22.9923	22.7802	23.351	0.126737	0.551541
gi|484855794	|gb|EOB13620.1|	hypothetical protein NBO_64g0002 [Nosema bombycis CQ1]	18510.3	6.5295	-0.4759	28.9036	28.5723	28.3103	27.9434	28.1458	28.856	28.9796	28.508	28.7201	28.7352	0.0711908	0.782721
gi|484855795	|gb|EOB13621.1|	Putative membrane protein ycf1 [Nosema bombycis CQ1]	34434.8	4.9375	-1.3354	35.6171	35.5129	35.575	35.3889	35.6882	35.5746	35.7988	35.4519	35.5078	35.6792	0.581075	0.967349
gi|484855802	|gb|EOB13628.1|	Ras-related protein Rab-1B [Nosema bombycis CQ1]	23606	8.1227	-0.4844	30.858	30.8527	30.9041	30.8256	30.2721	31.0414	31.0055	31.0004	30.8414	30.8445	0.143359	0.877328
gi|484855803	|gb|EOB13629.1|	hypothetical protein NBO_64g0011 [Nosema bombycis CQ1]	70067.2	9.0272	-0.1192	23.2135	26.9089	25.9336	23.0709	26.3762	27.1241	26.7456	26.8622	26.8	26.8424	0.0617186	0.478565
gi|484855807	|gb|EOB13633.1|	tRNA adenilyl transferase [Nosema bombycis CQ1]	21272.2	5.7525	-0.4816	22.9341	22.8364	22.5999	23.8453	23.8226	21.3514	22.6396	22.6933	22.8695	22.6823	0.0808311	1.70369
gi|484855809	|gb|EOB13635.1|	Serine/threonine-protein phosphatase PP2A-2 catalytic subuni	34404.4	5.137	-0.191	26.8264	26.8422	26.3872	26.5385	27.0982	26.3488	26.4548	26.3585	26.1855	26.3258	0.0156364	1.34041	+
gi|484855812	|gb|EOB13638.1|	Ras-related protein RABA1c [Nosema bombycis CQ1]	24349.8	9.211	-0.6094	27.383	27.3262	27.1316	28.1991	27.7521	27.2142	27.2057	27.2572	26.9307	27.183	0.0776228	1.36392
gi|484855814	|gb|EOB13640.1|	Ubiquitin-conjugating enzyme E2 G1 [Nosema bombycis CQ1]	19283	5.2539	-0.4599	23.4247	23.9701	23.6253	23.8973	23.3846	24.0655	23.8419	24.4193	23.4466	23.6829	0.292034	0.840868
gi|484855818	|gb|EOB13644.1|	tRNA (guanine-N(1)-)-methyltransferase [Nosema bombycis CQ1]	47911.5	7.9059	-0.2814	23.5008	23.391	23.5788	23.3578	23.172	23.3705	23.2308	23.4722	23.8371	23.3087	0.738373	0.963574
gi|484855832	|gb|EOB13658.1|	26S proteasome regulatory subunit rpn1 [Nosema bombycis CQ1]	83391.3	5.2683	-0.0145	30.4125	30.4606	30.5514	30.611	30.7669	30.6384	30.5114	30.6056	30.6988	30.5517	0.578117	0.974841
gi|484855835	|gb|EOB13661.1|	hypothetical protein NBO_64g0042 [Nosema bombycis CQ1]	49250.4	6.045	-0.37	25.8455	25.8095	25.7524	25.1312	25.7515	22.801	26.0507	25.9971	26.0558	26.8156	0.87721	0.810691
gi|484855836	|gb|EOB13662.1|	hypothetical protein NBO_64g0043 [Nosema bombycis CQ1]	32880	7.6413	-0.1674	26.9477	26.9988	27.075	27.6876	27.6499	26.8823	26.9293	26.8441	26.9786	26.9181	0.0599019	1.31801
gi|484855842	|gb|EOB13668.1|	Xaa-Pro aminopeptidase 1 [Nosema bombycis CQ1]	59829.5	5.5569	-0.3604	26.5331	26.659	26.6101	27.1738	27.5738	26.4736	26.2729	26.4804	26.9067	26.9157	0.243441	1.26208
gi|484855843	|gb|EOB13669.1|	Lysyl-tRNA synthetase [Nosema bombycis CQ1]	58946.8	5.4026	-0.3489	26.6863	26.7618	26.8138	26.8221	26.6706	26.5346	26.7361	26.5895	26.7558	26.7222	0.163716	1.05847
gi|484855846	|gb|EOB13672.1|	26S proteasome non-ATPase regulatory subunit 7 [Nosema bomby	30288.4	5.0835	-0.3256	28.5049	28.622	28.3947	29.5614	29.2322	28.5921	28.6604	28.8644	28.9166	28.5658	0.56411	1.1567
gi|484855855	|gb|EOB13681.1|	Pre-mRNA-splicing factor ATP-dependent RNA helicase PRP22 [N	38194.3	9.2755	-0.3527	21.2922	21.215	21.5381	21.9152	21.0128	21.321	21.3753	21.1107	20.7168	21.1231	0.207414	1.21582
gi|484855859	|gb|EOB13683.1|	Exportin-1 [Nosema bombycis CQ1]	10170.5	4.3102	-0.3908	24.7644	24.8038	24.6711	23.9373	23.9229	24.9687	24.8523	25.2983	24.8397	24.8682	0.0373576	0.705705	+
gi|484855860	|gb|EOB13684.1|	Exportin-1, partial [Nosema bombycis CQ1]	93088.8	6.0779	-0.1306	27.5557	27.5228	27.5563	28.0875	28.1133	27.653	27.7049	27.54	27.6434	27.6139	0.355971	1.11831
gi|484855861	|gb|EOB13685.1|	Triosephosphate isomerase [Nosema bombycis CQ1]	26825.8	5.7007	-0.2403	29.9379	29.9891	29.8408	30.4556	30.0883	30.1542	30.0637	30.2147	30.1563	30.0136	0.617969	0.970253
gi|484855862	|gb|EOB13686.1|	Triosephosphate isomerase [Nosema bombycis CQ1]	27381.6	7.5609	-0.2539	22.0559	22.678	23.5295	21.8216	21.0042	22.2055	22.4798	22.0491	21.8924	23.351	0.729328	0.978783
gi|484855865	|gb|EOB13689.1|	ATP-binding cassette sub-family B member 7, mitochondrial [N	57340.5	9.2143	-0.0562	24.1194	24.2376	24.1436	23.9429	23.4018	24.1147	24.0197	24.0424	23.7964	23.9323	0.941507	1.00865
gi|484855866	|gb|EOB13690.1|	ribonucleoside diphosphate reductase, partial [Nosema bombyc	17614.7	7.7752	-0.2655	26.2626	26.401	26.3407	27.1916	26.8471	26.8274	26.4509	26.6856	26.7934	26.5485	0.790797	0.990429
gi|484855868	|gb|EOB13692.1|	Protein TEX261 [Nosema bombycis CQ1]	20186.4	9.1751	0.8455	25.8654	26.0721	26.2218	21.9076	26.3341	25.9408	26.0097	26.0581	25.9676	23.4076	0.847947	1.07138
gi|484855871	|gb|EOB13695.1|	Phenylalanyl-tRNA synthetase alpha chain [Nosema bombycis CQ	54807.6	6.9391	-0.5025	21.9511	22.7543	23.3782	22.6249	24.0697	23.0121	23.2289	22.6223	23.0151	22.84	0.975241	1.132
gi|484855879	|gb|EOB13703.1|	hypothetical protein NBO_63g0022 [Nosema bombycis CQ1]	54890.8	8.4052	-1.2014	21.6866	20.7828	22.8065	24.9923	24.3955	22.0136	23.1928	22.6931	22.3804	23.1041	0.763784	1.93727
gi|484855881	|gb|EOB13705.1|	RuvB-like helicase 2 [Nosema bombycis CQ1]	45984.9	6.5927	-0.3117	29.1202	29.0745	28.9485	29.2099	28.9634	29.1065	29.1109	28.9493	28.9656	28.9462	0.465038	1.0345
gi|484855887	|gb|EOB13710.1|	Long chain fatty acid CoA ligase, partial [Nosema bombycis C	38755.4	5.3098	-0.1896	27.4465	27.4024	27.3923	27.6959	28.2339	27.6146	27.3769	27.5396	27.8303	27.4124	0.66937	1.078
gi|484855889	|gb|EOB13712.1|	Ubiquitin-conjugating enzyme E2 4, partial [Nosema bombycis	16758.4	6.9213	-0.4849	25.7142	25.7381	25.7037	21.1497	21.9205	26.0123	26.0389	25.884	25.968	25.8634	0.10181	0.52874
gi|484855891	|gb|EOB13714.1|	hypothetical protein NBO_62g0004 [Nosema bombycis CQ1]	34863.2	5.6294	-0.2544	30.8377	30.758	30.8112	31.0104	31.2162	30.7356	30.7684	30.6081	30.8973	30.9095	0.193483	1.10853
gi|484855894	|gb|EOB13717.1|	rRNA 2'-O-methyltransferase fibrillarin [Nosema bombycis CQ1	30257	9.6224	-0.3646	28.0632	27.8627	27.6294	28.2953	28.4075	27.8932	27.8224	27.8528	27.9953	27.762	0.239408	1.15798
gi|484855896	|gb|EOB13719.1|	2,3-bisphosphoglycerate-independent phosphoglycerate mutase	27173.8	5.2085	-0.3767	27.426	27.1939	27.2698	27.4019	27.4146	27.3207	27.0583	26.9087	27.339	27.341	0.179416	1.10187
gi|484855897	|gb|EOB13720.1|	replication factor C subunit 3, partial [Nosema bombycis CQ1	40045.8	9.1517	-0.2135	23.6973	24.1215	24.022	23.7838	24.4852	24.1458	23.6805	24.0244	24.0461	24.1019	0.894103	1.02866
gi|484855907	|gb|EOB13729.1|	cyclin K [Nosema bombycis CQ1]	21906.8	8.3174	0.0433	22.219	22.1446	23.6429	21.2095	23.7143	23.9795	22.7016	21.9493	21.7882	21.6131	0.78855	1.13328
gi|484855909	|gb|EOB13731.1|	hypothetical protein NBO_61g0002 [Nosema bombycis CQ1]	13421.4	8.3231	-0.659	21.5984	22.4734	20.9936	23.1022	22.4051	21.7398	21.0419	20.7618	20.6583	19.8271	0.0261379	2.55834	+
gi|484855917	|gb|EOB13739.1|	Tricalbin-2, partial [Nosema bombycis CQ1]	143471	5.4824	-0.2683	29.7262	29.7698	29.7308	30.0239	30.1652	29.7424	29.6479	29.5911	29.5974	29.7618	0.0561412	1.16845
gi|484855919	|gb|EOB13741.1|	ATPase [Nosema bombycis CQ1]	86989.9	5.2046	-0.2953	32.8383	32.7045	32.6973	33.1037	33.0048	32.8972	32.7561	33.006	33.0512	32.887	0.617996	0.96978
gi|484855925	|gb|EOB13745.1|	hypothetical protein NBO_60g0001 [Nosema bombycis CQ1]	25706.3	5.188	-0.3372	27.603	27.5393	27.321	22.0834	23.035	27.6444	27.5625	27.788	27.3062	27.6365	0.128019	0.571413
gi|484855927	|gb|EOB13747.1|	hypothetical protein NBO_60g0003 [Nosema bombycis CQ1]	29287.7	5.4577	-0.2227	21.2393	22.3131	21.9038	22.7949	22.8776	22.0211	22.646	22.1946	21.9313	22.1514	0.913018	1.09541
gi|484855928	|gb|EOB13748.1|	hypothetical protein NBO_60g0004 [Nosema bombycis CQ1]	31808	9.4271	-0.1763	25.8447	25.7817	26.1211	26.1561	25.8906	26.4324	25.8969	25.9787	25.9594	25.8398	0.642855	0.951958
gi|484855929	|gb|EOB13749.1|	hypothetical protein NBO_60g0005 [Nosema bombycis CQ1]	10091.9	8.9671	-0.4276	27.1867	27.2313	26.768	26.1471	26.3301	27.2031	27.4536	27.3273	26.9677	27.3427	0.0549508	0.721723
gi|484855931	|gb|EOB13751.1|	hypothetical protein NBO_60g0007 [Nosema bombycis CQ1]	86324.8	5.5156	-0.1418	29.5841	29.5466	29.5788	29.9285	29.7306	29.5653	29.6019	29.6285	29.5852	29.6008	0.313629	1.06027
gi|484855937	|gb|EOB13757.1|	Transcription initiation factor TFIID subunit 7 [Nosema bomb	27343.2	5.6882	-0.9422	23.7067	23.6689	23.4451	21.9586	24.1915	23.5272	23.3203	23.2693	23.4966	23.2132	0.941948	1.13737
gi|484855939	|gb|EOB13759.1|	hypothetical protein NBO_60g0015 [Nosema bombycis CQ1]	137279	6.1053	-0.0295	25.6308	25.4276	25.6517	25.8943	25.5696	25.7228	25.5741	23.9989	25.7698	25.1979	0.290662	1.20284
gi|484855940	|gb|EOB13760.1|	hypothetical protein NBO_60g0016 [Nosema bombycis CQ1]	25893	5.3513	-0.0671	24.3343	24.449	23.8972	20.891	22.1582	24.04	24.1466	22.3361	24.0506	24.2669	0.451075	0.842728
gi|484855941	|gb|EOB13761.1|	Transcription-associated protein 1 [Nosema bombycis CQ1]	169515	6.3706	-0.2431	24.5268	24.7493	22.8165	24.5497	25.1215	24.8655	24.7716	23.8147	24.8481	24.7295	0.585681	0.915452
gi|484855946	|gb|EOB13766.1|	Phosphoglycerate kinase [Nosema bombycis CQ1]	38736.3	5.6109	-0.1208	27.6008	27.3713	27.8509	27.605	26.9474	27.6091	27.5901	27.2704	27.4748	27.466	0.966835	1.01298
gi|484855947	|gb|EOB13767.1|	Exopolyphosphatase [Nosema bombycis CQ1]	45275.8	9.0202	-0.4	21.7875	22.5579	23.7819	23.5511	23.4506	23.6021	21.3948	23.5045	23.5292	23.1684	0.980662	0.980554
gi|484855948	|gb|EOB13768.1|	Developmentally-regulated GTP-binding protein 1 [Nosema bomb	40461.2	9.1717	-0.1377	24.4531	24.3156	24.5607	25.1403	24.6932	21.7155	23.8626	24.2418	24.2468	24.112	0.0839561	1.73301
gi|484855951	|gb|EOB13771.1|	histone-binding protein N1/N2 [Nosema bombycis CQ1]	29280.9	4.4136	-0.377	27.8907	28.0432	28.3567	28.6333	27.7469	28.4214	28.4707	28.233	28.2368	28.4195	0.223596	0.877186
gi|484855963	|gb|EOB13781.1|	Cyclin-dependent protein kinase PHO85 [Nosema bombycis CQ1]	30652.4	5.8183	-0.034	21.8403	23.3236	23.2855	24.0362	23.202	23.2353	22.3297	20.9346	23.6187	23.2152	0.455109	1.2907
gi|484855964	|gb|EOB13782.1|	Protein transport protein sec31 [Nosema bombycis CQ1]	102539	6.8787	-0.4918	30.6426	30.6124	30.6833	30.8628	31.0542	30.7415	30.6393	30.5952	30.5442	30.5478	0.120679	1.12151
gi|484855967	|gb|EOB13785.1|	proteasome beta-type component [Nosema bombycis CQ1]	21878.2	5.4163	-0.2041	29.0819	28.5028	28.9128	28.886	29.0957	28.6666	28.9068	28.845	28.9456	28.9257	0.75702	1.035
gi|484855968	|gb|EOB13786.1|	hypothetical protein NBO_59g0008 [Nosema bombycis CQ1]	51073.1	5.6813	-0.2447	28.2759	28.2618	28.4985	28.6415	28.9277	28.3488	28.3742	28.408	28.4515	28.4817	0.41692	1.09371
gi|484855969	|gb|EOB13787.1|	Coatomer subunit delta-3 [Nosema bombycis CQ1]	54120.1	5.8913	-0.5568	25.8597	25.1252	25.2563	22.0621	22.0291	25.8963	24.7514	24.4553	25.5148	25.2448	0.241053	0.726041
gi|484855975	|gb|EOB13793.1|	putative spore wall protein 9 [Nosema bombycis CQ1]	42827.2	8.3907	-0.4131	30.9325	31.113	30.9081	31.07	30.6831	31.1216	31.006	31.2187	31.2113	31.1752	0.0421802	0.870794	+
gi|484855979	|gb|EOB13796.1|	Casein kinase II subunit alpha [Nosema bombycis CQ1]	37958.7	6.6044	-0.4553	27.794	27.8382	27.9884	27.8799	27.6	27.7942	27.7216	27.7017	27.6693	27.5997	0.123443	1.09195
gi|484855983	|gb|EOB13800.1|	Bifunctional aminoacyl-tRNA synthetase [Nosema bombycis CQ1]	43702.9	7.5398	-0.4459	26.74	26.467	26.9658	27.0813	27.24	26.7914	26.7427	26.232	26.5515	26.7065	0.120315	1.23547
gi|484855989	|gb|EOB13806.1|	prolyl tRNA synthetase [Nosema bombycis CQ1]	56228.6	7.5613	-0.3707	26.7158	26.6614	26.9963	27.5177	27.5651	26.863	26.8826	27.0264	27.0928	26.9044	0.506684	1.13778
gi|484855998	|gb|EOB13815.1|	hypothetical protein NBO_58g0019 [Nosema bombycis CQ1]	31027.1	9.248	-0.6416	23.7738	23.47	24.1763	24.6035	24.3663	23.6983	23.514	24.0995	24.1549	24.3769	0.682879	1.09529
gi|484856003	|gb|EOB13820.1|	ATP-binding protein [Nosema bombycis CQ1]	12506.8	8.8837	0.2081	24.7735	22.7257	24.7487	24.3905	24.7064	24.9675	24.8775	23.7286	24.5121	23.8078	0.821607	0.974471
gi|484856004	|gb|EOB13821.1|	GPN-loop GTPase 1 [Nosema bombycis CQ1]	13852.8	4.8127	-0.1475	21.359	22.7754	21.2934	22.5916	20.9231	24.5764	24.9565	24.5012	24.721	24.4805	7.33583e-05	0.156727	+
gi|484856005	|gb|EOB13822.1|	CAAX prenyl protease 1 [Nosema bombycis CQ1]	47693	8.7458	0.1785	28.9017	28.97	29.0616	29.8757	29.1746	29.495	29.449	29.3196	29.5358	29.3464	0.234329	0.877984
gi|484856006	|gb|EOB13823.1|	Alanyl-tRNA synthetase, mitochondrial [Nosema bombycis CQ1]	67778.1	5.4564	-0.3583	28.8639	28.939	28.8606	29.3423	29.0131	29.0593	29.0579	28.9276	28.9082	28.9181	0.765066	1.02771
gi|484856018	|gb|EOB13833.1|	Protein transport protein sec31 [Nosema bombycis CQ1]	92781.8	6.819	-0.4671	27.1986	27.2392	27.3361	27.4751	27.4196	27.2678	27.1939	26.955	27.0946	27.2874	0.0628776	1.1271
gi|484856030	|gb|EOB13844.1|	hypothetical protein NBO_55g0009 [Nosema bombycis CQ1]	33259.5	5.456	0.5753	23.3117	23.2263	20.9033	23.6037	22.1365	22.8962	21.4764	23.3231	22.6767	21.9139	0.773642	1.24062
gi|484856032	|gb|EOB13846.1|	hypothetical protein NBO_55gi001 [Nosema bombycis CQ1]	20114.5	8.9672	0.2528	22.0618	24.4999	23.0984	25.3335	23.1286	25.0394	24.4561	24.5376	24.9869	23.1471	0.262052	0.711725
gi|484856037	|gb|EOB13851.1|	hypothetical protein NBO_55g0015, partial [Nosema bombycis C	66730.2	5.2521	-0.0573	28.0404	28.1814	27.8881	28.3206	28.7203	27.8371	27.8925	27.8586	27.8743	27.9341	0.0397608	1.30092	+
gi|484856039	|gb|EOB13853.1|	integral membrane protein [Nosema bombycis CQ1]	17223.3	8.5192	0.3922	28.858	28.6064	29.0251	29.0269	29.2921	28.7441	28.966	28.7982	28.6697	28.9279	0.296064	1.11244
gi|484856046	|gb|EOB13859.1|	Nuclear cap-binding protein subunit 2 [Nosema bombycis CQ1]	16851.1	8.6668	-0.8184	26.5044	26.4929	26.3557	26.8525	26.7669	26.3741	26.6751	26.3243	26.4583	26.3323	0.191236	1.12316
gi|484856047	|gb|EOB13860.1|	Heterogeneous nuclear ribonucleoprotein D-like protein, part	50218.6	8.2772	-1.2571	28.4689	28.7385	28.8587	29.0697	28.416	28.4069	28.3941	28.1317	28.4369	28.2532	0.0210899	1.32129	+
gi|484856052	|gb|EOB13865.1|	Ribose-5-phosphate isomerase A [Nosema bombycis CQ1]	13145.3	7.7156	-0.0763	26.8689	26.7824	27.1167	27.1411	27.4981	26.8686	26.6433	26.6554	26.4903	26.4961	0.0134936	1.38148	+
gi|484856056	|gb|EOB13869.1|	6-phosphofructokinase [Nosema bombycis CQ1]	115056	6.6912	-0.3595	31.2013	31.2408	31.302	31.3547	30.9854	31.2602	31.188	31.3018	31.3351	31.2883	0.420782	0.963761
gi|484856057	|gb|EOB13870.1|	Ubiquitin carboxyl-terminal hydrolase 14 [Nosema bombycis CQ	64664.6	6.1656	-0.2439	28.6131	28.6366	28.3525	28.8702	28.8117	28.5563	28.5088	28.3318	28.4122	28.581	0.117556	1.13838
gi|484856067	|gb|EOB13878.1|	hypothetical protein NBO_53g0003 [Nosema bombycis CQ1]	31532.7	9.6282	-0.3385	22.3705	22.381	22.256	20.0464	21.7817	22.7364	21.7145	23.7596	20.8965	21.4417	0.625791	0.699298
gi|484856070	|gb|EOB13881.1|	Pre-mRNA cleavage complex II protein Clp1 [Nosema bombycis C	43146.9	6.4717	-0.1043	26.2618	26.1113	26.2537	25.5037	25.9243	26.8131	26.3416	26.3585	26.271	26.428	0.0351659	0.747892	+
gi|484856072	|gb|EOB13883.1|	Ubiquitin thioesterase otubain-like protein [Nosema bombycis	25448.1	5.0087	-0.4702	22.3764	20.5095	21.7826	22.316	21.6891	23.1738	23.7076	23.228	23.9048	21.5946	0.0301216	0.369216	+
gi|484856077	|gb|EOB13888.1|	transcriptional activator [Nosema bombycis CQ1]	32820.3	9.8671	-1.2755	21.9115	24.0822	22.7226	21.9274	22.579	24.7789	25.2034	25.3085	24.6869	24.8784	0.000496213	0.233064	+
gi|484856080	|gb|EOB13891.1|	Serine/threonine-protein kinase pkpA [Nosema bombycis CQ1]	84835.5	4.9564	-0.4915	22.1544	21.3595	22.7271	23.1103	21.2574	21.8817	22.5913	22.2442	21.4759	22.4471	0.988345	1.08736
gi|484856081	|gb|EOB13892.1|	Serine palmitoyltransferase 2 [Nosema bombycis CQ1]	53778	9.4708	-0.0705	27.3772	27.5356	27.6091	27.2893	27.3167	27.656	27.4285	27.461	27.4866	27.2765	0.689699	0.975515
gi|484856082	|gb|EOB13893.1|	glucose-6-phosphate isomerase [Nosema bombycis CQ1]	58234.9	5.9893	-0.3702	32.7387	32.697	32.7281	33.1943	33.0271	32.9793	32.7534	32.9208	32.8737	32.9676	0.843418	0.992962
gi|484856084	|gb|EOB13895.1|	Protein bir1 [Nosema bombycis CQ1]	25610.7	8.4496	-0.5436	20.9916	23.2661	20.9925	23.5514	22.2666	23.0762	22.4193	23.0082	23.2647	22.8368	0.242834	0.781025
gi|484856091	|gb|EOB13902.1|	Ca2+ binding domain containing protein [Nosema bombycis CQ1]	14023.7	9.1549	-0.9453	21.941	22.6092	23.2797	22.1236	23.1879	22.8321	22.5703	22.9333	22.0852	23.2447	0.761192	0.962296
gi|484856100	|gb|EOB13910.1|	class 2 transcriptional repressor [Nosema bombycis CQ1]	5902.01	9.9226	0.0556	23.3226	23.3941	22.3893	25.0837	21.8713	23.6187	21.0967	25.3126	23.8089	23.145	0.838303	0.822158
gi|484856102	|gb|EOB13912.1|	Peptidyl-tRNA hydrolase [Nosema bombycis CQ1]	17095.9	9.2735	0.1107	22.8075	23.4051	23.0367	22.3229	22.701	21.9151	22.388	22.6197	22.7638	21.7764	0.0657372	1.47052
gi|484856109	|gb|EOB13919.1|	Proteasome component Y13 [Nosema bombycis CQ1]	25706.6	5.1216	-0.239	30.7073	31.0027	30.9902	30.73	30.757	31.1619	31.1104	31.0505	30.9016	31.0298	0.0267435	0.864498	+
gi|484856116	|gb|EOB13926.1|	T-complex protein 1 subunit beta [Nosema bombycis CQ1]	57063	6.1143	-0.1707	22.7176	23.8148	23.7461	20.4687	23.5465	24.2275	23.8412	24.1668	24.1728	22.6957	0.202	0.623982
gi|484856119	|gb|EOB13929.1|	hypothetical protein NBO_52g0020 [Nosema bombycis CQ1]	37561.2	8.561	-0.5962	26.5221	26.4775	26.2793	25.318	26.3595	26.5431	26.5963	26.1372	26.433	26.3455	0.380577	0.889209
gi|484856121	|gb|EOB13931.1|	Proteasome component Y13 [Nosema bombycis CQ1]	25722.6	5.1216	-0.2601	21.8283	26.0975	25.954	25.8415	25.5726	25.6978	25.7477	26.0497	26.0164	25.8542	0.347065	0.811487
gi|484856126	|gb|EOB13936.1|	hypothetical protein NBO_52g0027, partial [Nosema bombycis C	88508.2	6.6805	-0.3034	27.5074	27.2837	27.3343	27.4223	27.4123	27.4913	27.3878	27.2703	27.5207	27.2601	0.930535	1.00276
gi|484856137	|gb|EOB13943.1|	tRNA pseudouridine synthase 1 [Nosema bombycis CQ1]	42414.8	8.7541	-0.5508	22.4918	23.9549	22.0131	23.9545	22.3756	22.4814	23.0305	23.5601	24.2389	23.6666	0.416547	0.80275
gi|484856139	|gb|EOB13945.1|	Coatomer subunit beta [Nosema bombycis CQ1]	38680.3	5.938	-0.2694	25.8689	26.0008	25.889	25.8214	26.149	26.0506	26.0559	26.0081	26.1547	26.0206	0.118373	0.927731
gi|484856143	|gb|EOB13948.1|	Fructose-bisphosphate aldolase B [Nosema bombycis CQ1]	38000.2	8.1951	-0.2772	31.6129	31.5065	31.5354	31.9434	31.9159	31.7633	31.6637	31.549	31.5666	31.6165	0.505619	1.05804
gi|484856151	|gb|EOB13955.1|	hypothetical protein NBO_48g0005 [Nosema bombycis CQ1]	39528.7	6.7826	-0.2546	22.2147	21.8272	21.9282	22.8464	21.9548	22.2544	21.2927	22.2028	22.1897	21.9062	0.49285	1.14548
gi|484856153	|gb|EOB13957.1|	hypothetical protein NBO_48g0007 [Nosema bombycis CQ1]	34810.8	5.4182	-0.731	28.9899	29.184	29.159	28.7783	30.2173	30.7151	30.6997	30.7992	30.3011	30.5331	0.000939746	0.418234	+
gi|484856154	|gb|EOB13958.1|	Glycerophosphodiester phosphodiesterase gde1 [Nosema bombyci	30046.8	4.801	-0.2673	21.989	22.7251	23.321	24.0547	23.4946	22.0947	22.9175	23.2505	22.7453	22.0389	0.266126	1.50708
gi|484856156	|gb|EOB13960.1|	DNA-directed RNA polymerase II 16kDa polypeptide [Nosema bom	13530.6	5.4409	-0.1529	24.5133	24.7564	24.4715	25.1123	24.5036	24.8992	24.5548	24.7148	24.5711	24.9326	0.674904	0.96571
gi|484856166	|gb|EOB13968.1|	Tubulin alpha chain [Nosema bombycis CQ1]	49206.8	5.482	-0.3118	23.975	23.8319	23.9146	23.9498	24.0574	23.4558	23.7647	23.7345	23.2809	23.5867	0.00440524	1.29424	+
gi|484856167	|gb|EOB13969.1|	hypothetical protein NBO_46g0004 [Nosema bombycis CQ1]	16178.5	6.1576	-0.6206	25.0219	25.2804	24.6347	25.0733	25.0897	25.0005	24.6879	25.0693	25.0382	24.8689	0.512196	1.0683
gi|484856171	|gb|EOB13973.1|	A-factor-processing enzyme [Nosema bombycis CQ1]	47824.6	4.8072	-0.2496	25.2273	25.1148	24.9485	26.005	25.5419	25.2395	25.0468	25.0254	25.3737	24.9542	0.269579	1.21572
gi|484856172	|gb|EOB13974.1|	tRNA-specific adenosine deaminase-like protein 3 [Nosema bom	31941	8.4347	-0.3836	23.3535	23.1429	23.3255	23.0254	23.6642	23.1589	23.175	22.8263	23.1624	23.18	0.15512	1.1585
gi|484856208	|gb|EOB14007.1|	Histone acetyltransferase ESA1 [Nosema bombycis CQ1]	42761.5	8.2426	-0.4494	23.9596	23.6782	22.4215	22.433	23.7521	22.6629	24.0228	20.3406	23.9806	23.7647	0.714287	0.987967
gi|484856215	|gb|EOB14013.1|	Palmitoyltransferase AKR1 [Nosema bombycis CQ1]	18803.9	9.0469	-0.0274	25.9257	25.7368	25.5891	26.6223	26.8932	25.5781	25.812	25.6224	25.9023	25.8927	0.177281	1.39348
gi|484856222	|gb|EOB14020.1|	DNA-directed RNA polymerase I [Nosema bombycis CQ1]	20301	8.3069	-0.1418	24.1541	24.6944	24.247	22.0435	22.0762	25.2151	25.5109	25.1957	21.0904	25.1467	0.358284	0.452527
gi|484856231	|gb|EOB14027.1|	cytosol aminopeptidase [Nosema bombycis CQ1]	56656.5	5.9344	-0.3079	31.6618	31.574	31.8224	31.9076	31.5354	31.7695	31.723	31.7667	31.8098	31.7273	0.444041	0.964448
gi|484856232	|gb|EOB14028.1|	hypothetical protein NBO_41g0004, partial [Nosema bombycis C	7099.14	8.1001	-0.241	23.7144	23.7678	23.6914	22.8726	21.8215	21.7814	21.5298	21.1372	22.2958	23.3333	0.0620739	2.14869
gi|484856233	|gb|EOB14029.1|	Putative methyltransferase KIAA1456 like protein, partial [N	24213.2	9.1862	-0.6059	22.673	23.1404	22.8716	22.4989	22.7813	22.4213	22.5305	22.6566	22.4197	22.6405	0.059758	1.20727
gi|484856235	|gb|EOB14031.1|	hypothetical protein NBO_41g0007 [Nosema bombycis CQ1]	45951	8.5668	-0.5468	26.8152	26.7866	27.1464	27.044	26.8473	26.9871	26.9895	26.8917	26.9661	26.9205	0.761373	0.988611
gi|484856236	|gb|EOB14032.1|	Small glutamine-rich tetratricopeptide repeat-containing pro	21168.2	5.1468	-0.8983	26.1872	26.3927	26.2287	26.2829	25.9266	26.4298	26.2317	26.3539	26.1578	26.0562	0.690208	0.972395
gi|484856238	|gb|EOB14034.1|	hypothetical protein NBO_41g0010, partial [Nosema bombycis C	46680.3	8.1779	-0.3303	23.4711	23.2728	23.4149	22.9501	23.2343	22.9941	22.8365	23.1031	23.3949	23.0986	0.192625	1.13489
gi|484856239	|gb|EOB14035.1|	hypothetical protein NBO_41g0011 [Nosema bombycis CQ1]	38813.9	5.5029	-0.8455	21.933	22.865	21.3811	22.7108	22.4049	23.1255	22.6823	23.2883	20.9629	23.0239	0.498329	0.730088
gi|484856243	|gb|EOB14039.1|	Post-GPI attachment to proteins factor 3 [Nosema bombycis CQ	32719.5	9.1292	0.3755	24.0198	23.9719	23.8111	24.7323	24.3777	23.9581	23.8438	24.2095	24.6812	24.3233	0.928125	0.991949
gi|484856244	|gb|EOB14040.1|	WD-repeat protein [Nosema bombycis CQ1]	49111.6	5.0379	-0.639	22.521	22.8403	22.9839	23.1293	21.8173	22.6583	22.2483	22.4303	22.7352	22.977	0.859201	1.06778
gi|484856247	|gb|EOB14043.1|	ATP-dependent RNA helicase eIF4A [Nosema bombycis CQ1]	46333.2	6.0563	-0.2568	31.8719	31.8725	31.9144	32.0097	32.1572	32.0241	31.9163	31.9402	32.0418	32.0125	0.723236	0.987237
gi|484856249	|gb|EOB14045.1|	phospholipid-transporting ATPase IIA [Nosema bombycis CQ1]	87371.6	8.2791	0.0879	28.243	28.2249	28.3634	28.623	28.5372	28.2009	28.205	28.3239	28.3973	28.2743	0.213945	1.09036
gi|484856252	|gb|EOB14048.1|	transmembrane protein [Nosema bombycis CQ1]	24343	8.7153	-0.4204	29.1023	28.8959	28.9258	29.6902	29.6385	28.4952	28.559	28.5225	29.287	28.9495	0.0687269	1.40933
gi|484856255	|gb|EOB14051.1|	phospholipid-transporting ATPase IIA [Nosema bombycis CQ1]	10410.2	9.8996	-0.0372	22.7038	25.9012	25.6818	24.93	21.8367	25.7509	25.3796	25.6035	25.5057	25.9759	0.121269	0.60073
gi|484856258	|gb|EOB14054.1|	Ras-related protein Rab-13 [Nosema bombycis CQ1]	23323.1	9.2876	-0.509	25.2781	24.893	24.9549	24.9749	25.1015	25.0886	25.1198	25.073	25.1641	25.0179	0.492221	0.968331
gi|484856259	|gb|EOB14055.1|	hypothetical protein NBO_41g0030 [Nosema bombycis CQ1]	37598.4	5.9912	-0.0469	25.5469	25.7458	25.5225	25.5708	25.4567	25.3436	25.5983	25.1993	25.6145	25.5432	0.282297	1.0741
gi|484856262	|gb|EOB14058.1|	protein phosphatase PP2-A regulatory subunit A [Nosema bomby	64011.8	6.3483	-0.2687	28.7479	28.7655	28.7005	29.3357	29.1806	28.9613	28.7158	28.8218	28.8458	28.8294	0.436937	1.09672
gi|484856264	|gb|EOB14060.1|	hypothetical protein NBO_41g0035, partial [Nosema bombycis C	20847.7	8.938	-0.7059	32.9914	33.1118	33.102	32.9984	32.9955	33.0123	32.9309	33.0046	33.1468	32.9682	0.567467	1.01849
gi|484856266	|gb|EOB14062.1|	hypothetical protein NBO_41g0037 [Nosema bombycis CQ1]	47267.1	8.8049	-0.7022	21.9768	22.0691	20.5277	22.6077	21.3031	22.5377	23.1506	22.4484	21.9942	22.096	0.107011	0.638528
gi|484856272	|gb|EOB14068.1|	Acidic endochitinase SP2, partial [Nosema bombycis CQ1]	42759	4.9902	-0.9953	27.9732	28.2755	27.9227	28.4548	27.4926	27.912	27.6155	27.9519	27.9104	27.978	0.422205	1.13377
gi|484856277	|gb|EOB14073.1|	thioltransferase [Nosema bombycis CQ1]	11735.7	6.861	-0.858	31.7392	32.8039	31.6865	33.5174	30.301	32.6058	33.2131	33.8114	31.8952	33.2418	0.177003	0.615864
gi|484856278	|gb|EOB14074.1|	hypothetical protein NBO_41g0048 [Nosema bombycis CQ1]	16973.2	5.6792	-0.55	30.0904	30.5369	29.8024	30.1611	29.1193	29.9624	30.0997	30.0645	29.8682	30.0104	0.812086	1.00745
gi|484856279	|gb|EOB14075.1|	26S proteasome non-ATPase regulatory subunit 3 [Nosema bomby	43686.8	8.0491	-0.3437	30.11	30.1414	30.0206	30.5077	30.4238	30.2325	30.0052	30.0587	30.0139	30.0385	0.137842	1.13377
gi|484856280	|gb|EOB14076.1|	hypothetical protein NBO_41g0050 [Nosema bombycis CQ1]	17288.6	9.2341	-0.1083	25.6945	25.7969	25.9903	26.3951	26.2528	25.7817	25.7834	25.8596	25.7352	25.8972	0.152672	1.17918
gi|484856281	|gb|EOB14077.1|	Replication factor C subunit 2 [Nosema bombycis CQ1]	35162.1	5.7042	-0.0714	24.5279	23.8494	24.148	24.4852	24.5027	24.4644	24.3518	24.7829	24.3494	24.6786	0.199717	0.86433
gi|484856283	|gb|EOB14079.1|	hypothetical protein NBO_41g0053 [Nosema bombycis CQ1]	38669.7	5.4127	-0.8389	25.5504	25.6855	25.0508	22.2821	25.2649	26.0699	25.8649	26.0646	26.2075	26.0084	0.0786294	0.528603
gi|484856303	|gb|EOB14095.1|	M1 family aminopeptidase 1 [Nosema bombycis CQ1]	41126.4	5.251	-0.0746	31.1008	31.0615	31.2559	31.5791	31.3627	31.2226	30.9653	31.1714	31.3616	31.1534	0.41721	1.07474
gi|484856304	|gb|EOB14096.1|	M1 family aminopeptidase 1 [Nosema bombycis CQ1]	50090.8	6.2477	-0.2681	32.2155	32.0594	32.0641	32.4892	32.6723	32.2559	32.1885	32.1952	32.268	32.274	0.617678	1.06009
gi|484856311	|gb|EOB14103.1|	hypothetical protein NBO_38g0014 [Nosema bombycis CQ1]	7497.75	9.6886	-0.0594	24.8759	24.9678	24.1663	26.7788	25.4097	25.2546	25.2187	25.7366	25.2927	25.6604	0.677534	1.05683
gi|484856323	|gb|EOB14115.1|	eukaryotic translation initiation factor 2C 2 [Nosema bombyc	59908.2	9.4292	-0.2774	34.6012	34.5266	34.6654	35.0532	34.9152	34.7294	34.5625	34.6568	34.7263	34.6911	0.469614	1.06568
gi|484856325	|gb|EOB14117.1|	transcription elongation factor spt5 [Nosema bombycis CQ1]	64304.8	5.5858	-0.3929	27.4732	27.616	27.2436	27.246	27.2873	27.5754	27.5096	27.5796	27.4961	27.4375	0.0993303	0.907741
gi|484856327	|gb|EOB14119.1|	histidyl-tRNA synthetase [Nosema bombycis CQ1]	56514.3	7.5236	-0.3942	27.3004	27.1687	27.1958	27.6156	27.4475	27.2981	27.2102	27.2324	27.2267	27.2148	0.234407	1.0857
gi|484856330	|gb|EOB14122.1|	Adenylate kinase [Nosema bombycis CQ1]	19790	8.3179	-0.6913	27.0211	27.0241	26.5881	20.8418	25.2622	27.0255	27.0746	26.8737	26.8324	26.8579	0.21341	0.647429
gi|484856331	|gb|EOB14123.1|	hypothetical protein NBO_38g0032 [Nosema bombycis CQ1]	22334.4	9.3143	-0.4126	25.9815	26.1089	26.2782	26.391	25.7311	26.3426	26.1475	25.9755	26.1705	26.1607	0.648377	0.967403
gi|484856346	|gb|EOB14135.1|	Eukaryotic peptide chain release factor GTP-binding subunit	50960.1	6.2423	-0.3316	28.3192	28.3198	28.2056	28.4064	28.0204	28.2752	28.1821	28.0744	28.4065	28.3544	0.963097	0.997822
gi|484856358	|gb|EOB14146.1|	hypothetical protein NBO_36g0007 [Nosema bombycis CQ1]	28951.6	5.6089	-0.7	24.5756	24.622	24.5499	25.4647	22.9707	24.6236	25.2036	24.4626	25.4066	24.564	0.379521	0.828059
gi|484856367	|gb|EOB14153.1|	hypothetical protein NBO_34g0003 [Nosema bombycis CQ1]	14437	9.1461	0.3394	22.0374	22.5804	23.1467	21.1757	21.1166	22.6335	21.3871	22.1548	25.1471	22.3225	0.366948	0.435097
gi|484856371	|gb|EOB14157.1|	Translocation protein SEC62 [Nosema bombycis CQ1]	23040.2	8.2606	0.2157	27.6394	27.538	27.3625	27.9215	28.167	27.5384	27.7562	27.4777	27.6408	27.4844	0.365129	1.12583
gi|484856372	|gb|EOB14158.1|	Putative membrane integral protein [Nosema bombycis CQ1]	23506.1	5.4739	-0.169	28.5874	28.6582	28.8926	29.1476	28.9605	28.7657	28.9356	28.6967	28.9095	28.5885	0.578858	1.05603
gi|484856373	|gb|EOB14159.1|	Histone-binding protein RBBP4 [Nosema bombycis CQ1]	43770	5.0493	-0.3652	27.3189	27.4379	27.451	27.9736	27.9709	26.2872	26.1191	26.219	26.1383	26.1677	8.58677e-06	2.77225	+
gi|484856374	|gb|EOB14160.1|	Mitochondrial protein import protein MAS5 [Nosema bombycis C	45130.2	9.0603	-0.6681	26.9435	27.375	27.281	27.738	27.2066	27.4652	27.6027	27.4371	27.4063	27.4629	0.2485	0.904937
gi|484856375	|gb|EOB14161.1|	Nuclear protein localization protein 4 [Nosema bombycis CQ1]	58630.2	5.6913	-0.5232	26.5214	26.5779	26.794	27.1219	27.0747	26.5582	26.4614	26.4317	26.607	26.6641	0.0700223	1.2243
gi|484856380	|gb|EOB14166.1|	Glyceraldehyde-3-phosphate dehydrogenase 2, partial [Nosema	33375.4	6.2602	-0.2872	31.9828	31.9006	31.9228	31.887	31.8316	32.3094	32.1919	32.1049	32.2205	32.0612	0.000620711	0.826767	+
gi|484856382	|gb|EOB14168.1|	Protein kinase C-like protein, partial [Nosema bombycis CQ1]	80607.8	5.368	-0.6408	25.8982	25.9911	26.0261	22.5753	22.899	26.1682	25.6345	25.8581	26.1297	25.8438	0.157305	0.657345
gi|484856386	|gb|EOB14172.1|	hypothetical protein NBO_34g0022 [Nosema bombycis CQ1]	19819.3	8.8988	-0.5147	20.8208	23.817	23.7579	24.3138	24.5673	23.8764	23.9948	22.132	23.9834	23.4347	0.970723	1.18402
gi|484856405	|gb|EOB14191.1|	hypothetical protein NBO_34g0041, partial [Nosema bombycis C	26844.7	8.8346	-0.2466	31.6008	31.4094	31.59	32.4081	32.4195	31.4584	31.3677	31.5593	31.6375	31.7001	0.17051	1.32254
gi|484856408	|gb|EOB14194.1|	Serine/threonine-protein phosphatase 4 catalytic subunit [No	35096.4	5.9032	-0.2907	26.4178	23.0381	23.4071	21.5048	26.8379	22.1262	26.7669	22.8895	26.0087	26.3735	0.68553	0.826758
gi|484856420	|gb|EOB14203.1|	hypothetical protein NBO_33g0009 [Nosema bombycis CQ1]	10755.3	8.7324	-0.4544	24.3751	25.3124	25.4098	25.4677	25.3041	25.4135	24.9989	25.2455	25.0087	24.4229	0.569022	1.12388
gi|484856424	|gb|EOB14207.1|	hypothetical protein NBO_33g0013 [Nosema bombycis CQ1]	26139.4	4.8134	-0.3284	31.6606	31.8911	31.8286	32.318	31.0079	31.8558	31.8048	31.8057	31.7725	31.7848	0.773843	0.997079
gi|484856425	|gb|EOB14208.1|	E3 SUMO-protein ligase RanBP2 [Nosema bombycis CQ1]	26346.5	5.4169	-0.9584	30.71	30.8625	30.929	30.8515	30.3251	31.0486	30.9331	31.0215	30.8528	30.8211	0.127495	0.878324
gi|484856426	|gb|EOB14209.1|	Microtubule-associated protein 1A [Nosema bombycis CQ1]	60427.8	6.558	-0.929	26.6395	26.5256	26.6007	26.14	25.7596	26.5905	26.5936	26.5464	26.5726	26.4793	0.225104	0.878441
gi|484856427	|gb|EOB14210.1|	hypothetical protein NBO_33g0016 [Nosema bombycis CQ1]	21136.1	6.8335	-0.3206	24.9113	24.3772	24.7861	20.6019	25.4178	24.6668	24.6901	24.6311	25.2611	25.0346	0.368429	0.834204
gi|484856428	|gb|EOB14211.1|	hypothetical protein NBO_33g0017 [Nosema bombycis CQ1]	29447.1	8.5474	-0.3281	23.9311	22.6316	22.3879	22.5458	23.1849	22.2257	23.8179	23.4578	23.2666	23.5181	0.437451	0.818497
gi|484856429	|gb|EOB14212.1|	78 kDa glucose-regulated protein [Nosema bombycis CQ1]	77059.1	5.2235	-0.4638	22.5916	23.0927	22.7767	22.0643	27.4515	26.8798	26.9933	23.152	22.2862	27.1975	0.271792	0.494498
gi|484856439	|gb|EOB14222.1|	hypothetical protein NBO_33g0028 [Nosema bombycis CQ1]	22601.5	5.1479	-0.6609	21.3737	22.7365	23.8011	23.4976	21.462	20.4994	22.5107	22.583	20.0554	21.1878	0.131985	2.26808
gi|484856451	|gb|EOB14233.1|	Paired amphipathic helix protein Sin3a [Nosema bombycis CQ1]	82125.3	6.063	-0.5254	30.1898	30.3177	30.3401	29.9581	29.8496	30.3666	30.3629	30.2343	30.1852	30.2426	0.195964	0.909972
gi|484856454	|gb|EOB14236.1|	hypothetical protein NBO_32g0011, partial [Nosema bombycis C	26695.5	8.9235	-0.7305	32.4608	32.3877	32.3982	32.2851	32.4075	32.3875	32.3287	32.3725	32.2686	32.4175	0.418513	1.02322
gi|484856455	|gb|EOB14237.1|	hypothetical protein NBO_32g0012 [Nosema bombycis CQ1]	21633.7	6.3033	-0.3503	31.9738	32.0075	31.8135	31.9139	31.4672	31.6355	31.6964	31.9423	31.5896	31.4673	0.214769	1.12723
gi|484856456	|gb|EOB14238.1|	Glycylpeptide N-tetradecanoyltransferase 2 [Nosema bombycis	41923.8	5.8536	-0.4525	27.6698	27.6559	27.6656	27.6369	27.1089	27.8443	27.798	27.7749	27.8785	27.7693	0.0448164	0.84046	+
gi|484856458	|gb|EOB14240.1|	SWI/SNF complex subunit SWI3B, partial [Nosema bombycis CQ1]	31288.4	5.2356	-0.6342	25.6621	25.5388	25.6798	26.1243	25.9098	25.7234	25.7775	25.8206	26.0803	25.5604	0.94539	0.997164
gi|484856462	|gb|EOB14244.1|	Synaptojanin like protein 1 [Nosema bombycis CQ1]	52074.9	7.9643	-0.3553	21.7891	21.3482	21.554	22.2113	21.9321	23.7092	22.7748	21.8313	22.0599	21.8228	0.124067	0.557427
gi|484856464	|gb|EOB14246.1|	hypothetical protein NBO_32g0021 [Nosema bombycis CQ1]	18305.3	9.7348	-0.6789	24.173	23.7486	21.6879	24.1332	23.768	24.0204	23.7428	24.2202	23.8675	23.9555	0.356194	0.84059
gi|484856465	|gb|EOB14247.1|	Glutaredoxin [Nosema bombycis CQ1]	14337.5	9.1183	-0.4724	25.2288	25.5763	25.7205	26.0149	25.3587	25.6513	25.6262	25.924	25.4798	25.3759	0.853901	0.988293
gi|484856466	|gb|EOB14248.1|	Tyrosyl-tRNA synthetase, cytoplasmic, partial [Nosema bombyc	24177.1	9.3169	-0.1575	25.6655	26.6331	26.7104	25.9377	26.7277	26.7594	27.0252	26.5651	26.8282	26.8852	0.0765609	0.746772
gi|484856472	|gb|EOB14254.1|	RNA-binding protein Musashi like protein 1 [Nosema bombycis	37166.5	9.6648	-0.9267	21.6771	22.434	22.2914	23.0487	23.1671	20.4045	24.6053	21.4041	22.3857	20.0974	0.41033	0.88868
gi|484856475	|gb|EOB14257.1|	Ubiquitin conjugation factor E4 [Nosema bombycis CQ1]	91593.5	5.7932	-0.2683	24.7712	24.7019	24.5106	24.8329	22.3187	24.6498	24.8122	24.1995	24.6575	24.3807	0.543004	0.931797
gi|484856478	|gb|EOB14260.1|	hypothetical protein NBO_32g0035 [Nosema bombycis CQ1]	58740.3	8.9234	-0.6747	23.2964	23.4596	21.7137	23.9298	21.1059	21.9388	23.6713	23.7684	23.493	23.8609	0.351459	0.741196
gi|484856479	|gb|EOB14261.1|	signal sequence receptor alpha subunit [Nosema bombycis CQ1]	27263.3	7.6503	-0.9388	21.6742	22.2919	22.1647	22.3145	22.9643	22.6889	20.8836	21.539	22.0386	22.4145	0.362387	1.2283
gi|484856489	|gb|EOB14271.1|	hypothetical protein NBO_32g0046 [Nosema bombycis CQ1]	24903	9.5742	0.6159	26.6787	26.7584	26.7042	26.0707	26.2008	26.3343	26.5754	26.1669	26.3956	25.9559	0.30082	1.15623
gi|484856490	|gb|EOB14272.1|	Elongation factor 1-alpha [Nosema bombycis CQ1]	12738.9	9.1998	-0.0757	25.6461	22.803	24.9078	27.7042	26.4163	26.5875	22.7772	27.0599	27.7042	26.5109	0.609274	0.710619
gi|484856491	|gb|EOB14273.1|	Elongation factor 1-alpha [Nosema bombycis CQ1]	34165.6	8.6137	-0.3042	34.2787	34.2295	34.3412	34.3272	34.6711	34.0935	34.1235	33.9934	33.9076	34.1447	0.00771158	1.25101	+
gi|484856492	|gb|EOB14274.1|	Glycolipid 2-alpha-mannosyltransferase [Nosema bombycis CQ1]	38485.4	7.5361	-0.2827	26.9682	27.0461	27.113	27.5914	27.5798	26.8906	26.9548	26.5767	26.8407	26.9494	0.0251986	1.35323	+
gi|484856494	|gb|EOB14276.1|	valyl-tRNA synthetase, cytoplasmic, partial [Nosema bombycis	104645	6.5243	-0.3274	29.0462	29.1746	29.2104	29.5243	29.4192	29.1874	29.3041	29.2142	29.2231	29.2735	0.70852	1.03118
gi|484856496	|gb|EOB14278.1|	hypothetical protein NBO_32g0052 [Nosema bombycis CQ1]	7245.59	9.2074	-0.0328	28.779	28.8464	28.9529	29.2217	28.4461	29.2103	28.8332	29.047	29.2232	29.0939	0.146156	0.860154
gi|484856509	|gb|EOB14288.1|	hypothetical protein NBO_31g0007 [Nosema bombycis CQ1]	42194.5	9.035	-0.7693	23.2579	24.489	23.0846	22.2777	24.3796	23.8454	23.5841	23.906	23.9714	23.9767	0.420965	0.909087
gi|484856512	|gb|EOB14291.1|	hypothetical protein NBO_31g0010 [Nosema bombycis CQ1]	41318.4	5.872	0.0997	29.3899	29.5161	29.4241	29.8443	29.5466	29.4628	29.4464	29.4117	29.5608	29.5964	0.594817	1.0397
gi|484856514	|gb|EOB14293.1|	Phosphatidylinositol 4-kinase beta, partial [Nosema bombycis	56176.7	9.0238	-0.3545	23.6422	23.8197	21.6461	22.2751	21.4018	23.5248	22.4098	24.0258	23.6829	23.689	0.150527	0.632389
gi|484856517	|gb|EOB14296.1|	Transcription initiation factor IIA subunit 1 [Nosema bombyc	16063.8	4.6018	-0.7007	25.4088	25.9801	25.6705	25.6578	25.0345	25.9625	25.9156	26.0319	25.6809	26.0707	0.0568915	0.781958
gi|484856522	|gb|EOB14301.1|	hypothetical protein NBO_31g0018 [Nosema bombycis CQ1]	16596.3	8.6017	-0.2778	25.115	24.7325	25.2296	21.1884	21.599	24.1667	25.331	21.9164	24.8518	25.1961	0.529059	0.816079
gi|484856525	|gb|EOB14304.1|	Serine/threonine-protein kinase crk1 [Nosema bombycis CQ1]	36533.6	8.5403	-0.1549	24.9388	25.9579	25.7884	25.3812	25.1838	25.8741	25.9175	25.7158	25.646	25.4594	0.221645	0.850987
gi|484856531	|gb|EOB14309.1|	Chromodomain-helicase-DNA-binding protein 9 [Nosema bombycis	144677	8.0437	-0.6154	29.1758	29.3419	29.257	29.3669	28.5042	29.4557	29.3444	29.235	29.2312	29.3167	0.289019	0.896347
gi|484856544	|gb|EOB14321.1|	Eukaryotic translation initiation factor 2 subunit gamma [No	46836.2	7.0837	-0.0278	28.3067	28.6752	28.2	27.837	27.7589	28.6216	28.447	28.6513	28.687	28.3878	0.0517998	0.774147
gi|484856549	|gb|EOB14326.1|	General transcription factor IIH subunit 4 [Nosema bombycis	48373.7	8.9869	0.0465	23.4307	23.2932	20.9661	21.8093	22.0526	22.1337	23.7498	22.9763	22.7032	22.7821	0.326284	0.772156
gi|484856550	|gb|EOB14327.1|	thioredoxin reductase [Nosema bombycis CQ1]	17407.1	4.7648	-0.0987	27.4189	27.6601	27.4757	28.3949	27.7905	28.0973	27.7779	28.4115	28.029	28.2096	0.11742	0.797511
gi|484856552	|gb|EOB14329.1|	leptin receptor gene-related protein [Nosema bombycis CQ1]	13033.5	5.7194	0.6766	21.5703	26.6338	26.4996	27.3813	27.4097	26.1847	26.5001	22.7611	26.8252	26.7131	0.941091	1.36355
gi|484856553	|gb|EOB14330.1|	hypothetical protein NBO_29g0013 [Nosema bombycis CQ1]	11244.6	9.1453	-0.6038	34.2598	34.2768	34.9136	33.3706	33.6141	33.795	34.3569	34.4776	34.1115	34.2819	0.702692	0.977312
gi|484856555	|gb|EOB14332.1|	Phosphoacetylglucosamine mutase [Nosema bombycis CQ1]	23713.9	7.7669	-0.3652	26.2429	23.3653	26.3568	27.042	26.4542	25.2652	22.401	25.4891	25.8601	25.4937	0.305381	2.02015
gi|484856556	|gb|EOB14333.1|	hypothetical protein NBO_29g0016, partial [Nosema bombycis C	23279.8	4.7943	-1.0327	22.1292	21.3769	21.2561	23.7133	23.7931	23.1098	22.5327	24.1486	23.3346	23.2802	0.211512	0.699416
gi|484856557	|gb|EOB14334.1|	hypothetical protein NBO_29g0017 [Nosema bombycis CQ1]	11958.9	9.7559	-0.6125	25.7958	25.6502	25.9536	26.3783	26.2127	25.8321	25.6694	25.8563	26.0089	26.1453	0.556357	1.08018
gi|484856559	|gb|EOB14336.1|	hypothetical protein NBO_29g0019 [Nosema bombycis CQ1]	24379.4	4.8237	-0.7665	25.836	25.8175	25.6647	25.6364	25.8948	25.0245	25.3681	25.1406	24.652	25.4032	0.00201922	1.54878	+
gi|484856563	|gb|EOB14340.1|	alpha,alpha trehalose-phosphate synthase [Nosema bombycis CQ	53695.3	5.2012	-0.3043	32.2708	32.3396	32.1709	32.611	32.5363	32.3252	32.2718	32.1751	32.3388	32.1748	0.18851	1.09901
gi|484856566	|gb|EOB14343.1|	hypothetical protein NBO_29g0025 [Nosema bombycis CQ1]	31393.7	9.0732	-0.0398	24.2143	24.3865	24.5541	25.1704	24.7729	24.6547	24.2808	24.1342	24.4359	24.6042	0.334216	1.16799
gi|484856568	|gb|EOB14345.1|	trehalose-phosphatase, partial [Nosema bombycis CQ1]	77646.7	5.1462	-0.3312	33.5732	33.497	33.5753	33.8093	33.8144	33.5239	33.5259	33.5121	33.4975	33.4582	0.0556569	1.11436
gi|484856571	|gb|EOB14348.1|	hypothetical protein NBO_29g0030 [Nosema bombycis CQ1]	31984.5	4.5313	-0.9877	24.4892	25.2808	22.4221	21.7975	22.3242	24.7801	24.4674	21.6977	24.0882	24.7916	0.455907	0.77069
gi|484856578	|gb|EOB14355.1|	hypothetical protein NBO_29g0037 [Nosema bombycis CQ1]	13412.8	8.5154	-0.1336	30.4833	30.1204	30.4189	30.1225	30.2783	30.4683	30.3738	30.3922	30.4679	30.499	0.082079	0.902081
gi|484856579	|gb|EOB14356.1|	hypothetical protein NBO_29g0038 [Nosema bombycis CQ1]	60254.3	8.2949	-0.2867	23.8366	22.2593	21.3816	23.8481	22.2408	23.6348	23.6599	23.5514	23.5378	23.8086	0.0956274	0.653854
gi|484856587	|gb|EOB14363.1|	hypothetical protein NBO_28g0002 [Nosema bombycis CQ1]	78160.9	6.6797	-0.4819	27.704	27.6568	27.627	28.0593	28.2527	27.8824	27.828	27.611	27.7826	27.9091	0.684156	1.05406
gi|484856590	|gb|EOB14366.1|	hypothetical protein NBO_28g0005 [Nosema bombycis CQ1]	13343.8	8.5316	-0.0692	28.8421	29.0317	28.9979	27.981	27.8289	29.45	29.2731	29.0213	28.5998	29.1861	0.0923346	0.702803
gi|484856592	|gb|EOB14368.1|	Zonadhesin [Nosema bombycis CQ1]	55377.4	9.0129	-1.2429	21.3906	25.0664	25.1055	22.7066	22.063	25.0898	22.2409	25.1761	24.7863	22.6807	0.486417	0.745949
gi|484856596	|gb|EOB14372.1|	Bromodomain-containing protein [Nosema bombycis CQ1]	39477.8	8.9659	-0.6869	22.0346	22.6039	22.4112	22.1701	23.5018	20.6395	23.5074	21.4477	22.1686	23.6005	0.678669	0.970273
gi|484856598	|gb|EOB14374.1|	hypothetical protein NBO_28g0013 [Nosema bombycis CQ1]	15441.7	9.8543	-1.7047	25.5888	25.3232	25.5793	20.8551	23.2901	24.6819	22.3788	24.8064	24.6755	25.062	0.857797	1.25259
gi|484856602	|gb|EOB14378.1|	Cell cycle serine/threonine-protein kinase CDC5/MSD2, partia	37242.7	8.9115	-0.1789	25.9047	25.6789	25.9347	25.9999	26.0253	25.8747	25.9155	25.9959	25.9406	25.9796	0.631065	0.980692
gi|484856608	|gb|EOB14384.1|	Phosducin-like protein 3, partial [Nosema bombycis CQ1]	32432.4	5.232	-0.3379	22.6729	22.2352	22.512	22.4862	23.6054	21.6356	24.8584	24.7694	21.1332	21.0326	0.985879	0.543237
gi|484856617	|gb|EOB14393.1|	Laminin subunit beta-4 [Nosema bombycis CQ1]	51914.1	4.6331	-1.8298	24.4196	24.7226	25.0409	25.6414	21.6428	25.2661	25.1573	25.7962	25.1525	24.9214	0.209921	0.683826
gi|484856618	|gb|EOB14394.1|	hypothetical protein NBO_28g0033 [Nosema bombycis CQ1]	19846.7	6.9009	-0.3183	23.3684	21.4103	23.5623	22.9881	22.1656	23.7171	21.312	22.0412	23.1485	22.9373	0.910781	1.02596
gi|484856628	|gb|EOB14404.1|	Actin [Nosema bombycis CQ1]	42185.3	5.8335	-0.1947	33.8485	33.8032	33.9554	34.1073	34.1694	33.6793	33.6102	33.6271	33.5935	33.6644	0.00156968	1.27329	+
gi|484856637	|gb|EOB14413.1|	Nucleolar essential protein 1 [Nosema bombycis CQ1]	20284.4	6.1149	-0.3351	25.9574	25.9389	26.0011	26.2196	26.6966	26.0796	25.8596	25.8382	25.8164	25.7253	0.088486	1.25196
gi|484856647	|gb|EOB14423.1|	hypothetical protein NBO_28g0062 [Nosema bombycis CQ1]	143011	5.4541	-0.3332	25.1861	25.1935	24.8711	24.8311	23.5285	25.246	25.3427	25.2248	25.2412	25.364	0.106869	0.729829
gi|484856652	|gb|EOB14428.1|	Brix domain-containing protein 2 [Nosema bombycis CQ1]	23401.1	5.3135	-0.19	26.1597	26.268	25.9785	25.951	26.4287	26.487	26.5135	26.019	26.1808	26.4517	0.228341	0.8858
gi|484856655	|gb|EOB14431.1|	Chromodomain-helicase-DNA-binding protein 9 [Nosema bombycis	134837	8.2966	-0.6042	25.0218	24.7672	24.8716	25.7761	25.2751	24.9327	25.0513	24.6472	24.9987	24.743	0.208654	1.23731
gi|484856666	|gb|EOB14442.1|	hypothetical protein NBO_28g0081 [Nosema bombycis CQ1]	19122.8	5.3988	-0.3639	30.6146	31.0194	30.8437	30.4408	30.9514	30.6777	30.8527	31.4715	30.7582	30.905	0.394853	0.887229
gi|484856667	|gb|EOB14443.1|	Dynein light chain 1 [Nosema bombycis CQ1]	14361.1	6.6285	-1.1328	29.9806	30.0062	30.3751	30.3173	30.4504	30.0819	30.2671	30.1593	30.3115	30.1747	0.80424	1.02646
gi|484856678	|gb|EOB14452.1|	DNA-directed RNA polymerase III subunit RPC1 [Nosema bombyci	150546	8.6404	-0.1112	21.5662	23.9915	22.8059	23.4586	20.9366	24.1757	24.3326	23.8577	22.7077	21.6409	0.332742	0.621598
gi|484856681	|gb|EOB14455.1|	NHP2-like protein 1 [Nosema bombycis CQ1]	13376.7	8.9793	-0.2521	26.5327	26.3964	26.9062	26.2721	27.1167	26.4263	26.1563	26.6854	26.4581	26.5951	0.351485	1.15286
gi|484856682	|gb|EOB14456.1|	hypothetical protein NBO_27g0013 [Nosema bombycis CQ1]	10680.4	9.4163	-0.8719	24.3649	24.6112	24.1506	24.3181	25.2154	24.1771	24.3352	24.3713	23.8878	24.3964	0.1905	1.26439
gi|484856683	|gb|EOB14457.1|	putative membrane protein [Nosema bombycis CQ1]	72306	8.5362	-0.0225	24.2685	23.7085	21.4703	23.6273	24.994	21.7612	22.8884	24.1186	24.3232	23.9835	0.800649	1.23969
gi|484856685	|gb|EOB14459.1|	hypothetical protein NBO_27g0016 [Nosema bombycis CQ1]	24504.9	6.5616	-0.7124	23.159	23.9962	23.8423	23.6427	21.1466	22.6885	22.7004	23.8805	23.5161	22.2866	0.817541	1.226
gi|484856687	|gb|EOB14461.1|	hypothetical protein NBO_27g0018 [Nosema bombycis CQ1]	16591.4	9.2407	-0.939	23.1586	23.0219	22.6436	21.589	21.8006	22.7417	22.6631	22.9849	22.8936	23.1738	0.212387	0.796718
gi|484856688	|gb|EOB14462.1|	hypothetical protein NBO_27g0019, partial [Nosema bombycis C	30973.7	6.2478	-0.7079	28.418	28.4608	28.2292	28.5394	28.7994	27.3829	28.1689	27.7167	27.9606	27.8935	0.00334401	1.57303	+
gi|484856689	|gb|EOB14463.1|	hypothetical protein NBO_27g0020 [Nosema bombycis CQ1]	20097.5	5.5824	-0.653	33.5036	33.661	33.7732	32.8683	33.7282	32.2272	32.3528	32.3898	32.2233	32.5511	0.000178	2.27757	+
gi|484856692	|gb|EOB14466.1|	hypothetical protein NBO_27g0023 [Nosema bombycis CQ1]	21597.3	5.9046	0.2617	32.0294	32.2347	32.3603	31.5845	31.9271	31.9221	31.8869	31.8487	32.0302	32.0668	0.602252	1.07032
gi|484856695	|gb|EOB14469.1|	cAMP-dependent protein kinase catalytic subunit [Nosema bomb	36805.2	6.0183	-0.337	21.8874	22.0098	22.7219	22.8477	23.1834	22.6088	21.5088	22.9404	22.3094	21.8109	0.437763	1.22001
gi|484856699	|gb|EOB14473.1|	Exonuclease [Nosema bombycis CQ1]	25000.7	6.5944	-0.3912	22.3892	23.5836	23.7969	22.1741	22.2213	23.7559	22.4762	22.0073	22.1271	23.1035	0.7801	1.11771
gi|484856715	|gb|EOB14489.1|	Glutamate NMDA receptor-associated protein 1 [Nosema bombyci	38695.8	6.7174	-0.9096	22.0953	22.5037	21.2921	21.8274	22.1972	21.6658	21.3677	22.0258	22.2566	24.2653	0.561225	0.606724
gi|484856719	|gb|EOB14493.1|	Nuclear prelamin A recognition factor-like protein [Nosema b	47110.9	8.6807	-0.529	22.4605	22.852	22.7748	22.3023	22.9522	22.5983	22.2961	22.2055	22.4921	22.5359	0.13024	1.19384
gi|484856721	|gb|EOB14495.1|	Glutamate NMDA receptor-associated protein 1 [Nosema bombyci	38671.7	7.0591	-0.9287	30.4402	31.0182	30.1374	31.8946	30.4696	29.4097	29.7245	29.6058	28.7223	29.5687	0.00471099	2.81472	+
gi|484856725	|gb|EOB14499.1|	hypothetical protein NBO_27g0054 [Nosema bombycis CQ1]	16422.7	8.5575	-0.5886	25.4074	25.2516	25.1341	26.6882	25.8507	25.8058	25.9278	25.5993	25.8268	25.684	0.732111	1.01104
gi|484856728	|gb|EOB14502.1|	translocase TIM22/17 [Nosema bombycis CQ1]	8391.86	10.6235	-0.5431	26.5227	26.9806	26.2928	23.4758	25.6324	25.5188	26.8787	26.3521	26.3258	26.3608	0.460645	0.87673
gi|484856730	|gb|EOB14504.1|	26S protease regulatory subunit S10B, partial [Nosema bombyc	25898.8	6.156	-0.5387	29.2015	29.4774	29.4124	29.1097	28.9605	29.285	29.122	29.1526	29.5517	29.0619	0.985914	0.999502
gi|484856733	|gb|EOB14507.1|	Bifunctional polynucleotide phosphatase/kinase [Nosema bomby	39341.4	8.7113	-0.4509	21.7427	21.8212	22.6626	21.7498	23.4147	22.2929	22.1697	22.4631	22.5056	21.6388	0.86566	1.14904
gi|484856737	|gb|EOB14511.1|	GCN1-like translational activator, partial [Nosema bombycis	161414	7.2066	-0.1996	21.5882	21.9926	23.427	23.087	22.4209	21.6839	21.1608	22.5983	20.6382	20.7732	0.0503798	2.13902
gi|484856745	|gb|EOB14517.1|	Ubiquitin-activating enzyme E1 1 [Nosema bombycis CQ1]	121986	5.1307	-0.3371	30.5538	30.5043	30.6022	30.6147	30.8723	30.6527	30.6183	30.5382	30.5444	30.6011	0.583373	1.03075
gi|484856746	|gb|EOB14518.1|	26S proteasome non-ATPase regulatory subunit 12 [Nosema bomb	46690.1	5.6511	-0.3445	29.8105	29.6459	29.7141	30.3107	29.9946	29.879	29.8485	29.7301	29.8503	29.7539	0.519584	1.07332
gi|484856747	|gb|EOB14519.1|	Casein kinase I hhp2 [Nosema bombycis CQ1]	34082.5	9.2725	-0.4021	27.3827	27.5559	27.4966	25.576	26.5707	27.3288	27.5004	27.3815	27.1008	27.178	0.352031	0.858045
gi|484856751	|gb|EOB14523.1|	UPF0027 protein [Nosema bombycis CQ1]	24032.6	8.6769	-0.2895	26.4	26.4092	25.4743	26.672	26.4094	26.4113	26.1987	26.1963	26.0871	26.2116	0.813373	1.07183
gi|484856752	|gb|EOB14524.1|	UPF0027 protein [Nosema bombycis CQ1]	26823.4	4.7743	-0.2951	26.8434	26.9891	26.7615	26.7698	27.3543	26.7205	26.8623	26.8972	26.674	26.4903	0.143316	1.16904
gi|484856759	|gb|EOB14531.1|	Structural maintenance of chromosomes protein 2 [Nosema bomb	82966.7	9.3362	-0.7446	21.3497	21.7893	22.3242	23.7371	20.9523	23.7688	23.4955	23.3013	21.4963	23.3343	0.134848	0.551291
gi|484856761	|gb|EOB14533.1|	Laminin subunit beta-4 [Nosema bombycis CQ1]	43737.3	5.8061	-0.8471	27.1305	27.0936	27.4068	27.5362	27.1615	27.3363	26.9944	27.3165	27.3385	27.2165	0.822386	1.02121
gi|484856771	|gb|EOB14540.1|	hypothetical protein NBO_25g0001 [Nosema bombycis CQ1]	10804.8	9.5209	-0.4674	22.2402	21.9646	21.6441	22.1086	21.621	22.3263	22.3361	21.9835	22.1133	21.9694	0.156493	0.859844
gi|484856773	|gb|EOB14542.1|	Signal recognition particle 54 kDa protein [Nosema bombycis	51344.1	8.49	-0.2	22.1103	22.7955	22.8344	23.8505	23.569	22.04	23.4763	22.5379	23.8663	22.3271	0.706067	1.09925
gi|484856777	|gb|EOB14546.1|	T-complex protein 1 subunit theta, partial [Nosema bombycis	113753	6.6802	-0.2958	29.7258	29.6479	29.757	30.002	29.9154	29.7902	29.8042	29.6986	29.7692	29.8052	0.608513	1.02917
gi|484856785	|gb|EOB14554.1|	hypothetical protein NBO_25g0013 [Nosema bombycis CQ1]	97931.1	9.1901	-0.841	22.5473	23.6501	22.4508	22.0807	23.0945	23.1624	21.4363	21.0549	22.1865	23.298	0.336945	1.30271
gi|484856792	|gb|EOB14558.1|	hypothetical protein NBO_24g0004 [Nosema bombycis CQ1]	23037.7	8.2902	-0.2161	24.7324	25.4361	25.535	26.1543	24.658	25.3285	25.5422	25.3017	25.9788	25.4039	0.513134	0.918312
gi|484856793	|gb|EOB14559.1|	Peptidyl-prolyl cis-trans isomerase [Nosema bombycis CQ1]	17767.2	6.9052	-0.316	30.6667	30.7484	30.7449	30.8777	30.0237	30.7633	30.8607	30.6428	31.026	30.7021	0.29139	0.892347
gi|484856794	|gb|EOB14560.1|	hypothetical protein NBO_24g0006 [Nosema bombycis CQ1]	27060.8	9.3006	-0.01	21.6581	23.1207	23.1167	21.9819	22.4737	21.8684	21.4203	22.9621	22.1306	21.6084	0.270829	1.39377
gi|484856797	|gb|EOB14563.1|	Protein YOP1 [Nosema bombycis CQ1]	19536.3	8.8719	0.2936	30.2383	30.357	30.4298	30.6045	30.0077	30.1294	30.1867	30.0493	30.0606	30.2448	0.106456	1.15263
gi|484856801	|gb|EOB14567.1|	26S protease regulatory subunit 8 [Nosema bombycis CQ1]	7746.03	9.3003	-0.162	28.9192	28.8334	29.0593	28.1219	28.3691	28.4682	28.5934	28.6775	28.354	28.54	0.491679	1.12641
gi|484856829	|gb|EOB14594.1|	actin family protein [Nosema bombycis CQ1]	23361.1	8.9261	-0.3462	24.7656	24.811	24.469	25.3988	25.2112	24.812	24.821	24.5806	24.6302	24.5222	0.183308	1.22358
gi|484856830	|gb|EOB14595.1|	actin family protein [Nosema bombycis CQ1]	37457.7	5.2575	-0.5796	25.4087	25.4492	25.2661	25.3257	22.0956	25.0516	24.3793	25.1062	25.6405	25.5901	0.539055	0.906441
gi|484856832	|gb|EOB14597.1|	hypothetical protein NBO_23g0005 [Nosema bombycis CQ1]	22150.5	7.555	-0.7545	25.1461	25.1624	25.2785	25.483	25.3096	25.1381	25.2379	24.8878	25.0887	24.9481	0.039612	1.16106	+
gi|484856838	|gb|EOB14601.1|	Ubiquitin carboxyl-terminal hydrolase 15 [Nosema bombycis CQ	104565	5.2031	-0.3797	30.5756	30.6041	30.6686	30.8793	30.7106	30.7321	30.6539	30.569	30.6287	30.6263	0.466237	1.03433
gi|484856840	|gb|EOB14603.1|	U3 small nucleolar RNA-associated protein 15 [Nosema bombyci	52973.6	5.1773	-0.2456	22.7032	25.0335	25.1172	25.0607	24.6956	24.8742	24.8755	24.8672	25.1694	24.938	0.389059	0.862489
gi|484856842	|gb|EOB14605.1|	glucosamine 6-phosphate N-acetyltransferase [Nosema bombycis	21465.8	8.8915	-0.4641	30.4399	30.3081	30.272	30.1354	29.5014	30.5361	30.4784	30.4661	30.279	30.2063	0.176574	0.850812
gi|484856843	|gb|EOB14606.1|	hypothetical protein NBO_22g0008 [Nosema bombycis CQ1]	17320.4	8.6643	0.4979	25.1575	25.7729	25.7033	26.054	21.9346	25.5588	25.139	25.2018	25.7977	25.4402	0.532293	0.974827
gi|484856854	|gb|EOB14615.1|	CTP synthase [Nosema bombycis CQ1]	60649.6	6.4526	-0.1588	24.4604	24.5646	24.7328	22.3983	24.8921	24.707	24.6783	24.5302	24.7926	24.4063	0.39901	0.866546
gi|484856859	|gb|EOB14620.1|	hypothetical protein NBO_20g0008 [Nosema bombycis CQ1]	67197.1	6.5796	-0.2171	24.2661	24.4308	24.366	23.775	20.9119	24.6376	24.6839	23.8495	24.4125	24.466	0.245324	0.71029
gi|484856862	|gb|EOB14623.1|	Ethanolamine-phosphate cytidylyltransferase, partial [Nosema	41702.5	5.59	-0.337	30.9331	30.9466	30.8783	30.9638	30.5957	30.9563	30.8855	30.9258	30.8881	30.9549	0.427942	0.964129
gi|484856873	|gb|EOB14634.1|	Glucose-repressible alcohol dehydrogenase transcriptional ef	55598.9	5.8679	-0.3129	23.3823	22.5249	22.3494	22.7447	22.5503	22.8142	22.3872	22.5623	22.5984	22.4857	0.486332	1.13444
gi|484856874	|gb|EOB14635.1|	26S proteasome non-ATPase regulatory subunit 14, partial [No	48007.6	7.1605	-0.1532	29.2298	29.1785	29.2248	29.2188	28.9549	29.2237	29.3001	29.1177	29.2323	29.3405	0.2437	0.94618
gi|484856875	|gb|EOB14636.1|	hypothetical protein NBO_20g0024 [Nosema bombycis CQ1]	32285.1	5.5719	-0.3695	26.4979	26.5534	26.4822	26.3352	27.3677	26.5939	26.7774	26.5818	26.5689	26.628	0.928879	1.04772
gi|484856877	|gb|EOB14638.1|	hypothetical protein NBO_20gi001 [Nosema bombycis CQ1]	38493.2	7.0667	-0.1979	22.2225	21.2274	21.5419	21.9341	22.3058	24.4857	21.4452	21.0175	24.3465	24.4273	0.147892	0.270774
gi|484856878	|gb|EOB14639.1|	Phosphatidylinositide phosphatase SAC1 [Nosema bombycis CQ1]	59223.4	9.3208	-0.3475	23.4289	23.4717	21.2169	23.6571	24.2312	23.4321	23.6674	23.7445	23.5767	23.3492	0.517706	0.941708
gi|484856879	|gb|EOB14640.1|	Mannose-1-phosphate guanyltransferase 2 [Nosema bombycis CQ1	38455.4	7.0785	-0.2727	21.8288	21.8476	23.1543	23.0706	21.7712	22.0812	24.2602	20.5738	21.4215	22.6613	0.851583	0.822409
gi|484856880	|gb|EOB14641.1|	hypothetical protein NBO_20g0028 [Nosema bombycis CQ1]	27071.3	8.4072	-0.4444	25.0751	24.9576	24.9156	25.2489	21.8519	25.223	24.9122	25.0625	25.2078	25.0078	0.32726	0.803509
gi|484856883	|gb|EOB14644.1|	H/ACA ribonucleoprotein complex subunit 2 [Nosema bombycis C	11267.4	8.6677	0.0485	25.7523	25.6395	25.4629	26.0557	24.9753	25.9977	25.4341	25.683	25.9433	25.6589	0.443381	0.908623
gi|484856898	|gb|EOB14657.1|	hypothetical protein NBO_19g0010 [Nosema bombycis CQ1]	33694.1	5.959	-0.2311	22.7704	22.801	22.3646	21.9051	23.5458	22.4611	21.6747	22.5301	22.629	22.5483	0.367383	1.29632
gi|484856903	|gb|EOB14662.1|	ATP-dependent RNA helicase DOB1 [Nosema bombycis CQ1]	93954.9	6.796	-0.151	27.2701	27.3983	27.3206	27.9001	27.8911	27.2221	27.2662	27.2062	27.3034	27.321	0.0734017	1.24764
gi|484856908	|gb|EOB14667.1|	Pre-mRNA-splicing factor spp42, partial [Nosema bombycis CQ1	219664	8.937	-0.6293	26.6044	26.9445	26.7791	26.9015	26.6464	26.6721	26.7672	26.3538	26.6483	26.8017	0.257387	1.0901
gi|484856911	|gb|EOB14670.1|	6-phosphogluconolactonase 4 [Nosema bombycis CQ1]	22445.7	6.1704	-0.3939	28.4331	28.2866	28.1632	28.6001	28.7086	28.5065	28.5407	28.6071	28.4825	28.4785	0.431471	0.951431
gi|484856917	|gb|EOB14675.1|	DNA repair helicase RAD25 [Nosema bombycis CQ1]	76692.9	7.8034	-0.337	23.0257	23.3746	20.9652	24.2221	21.9773	23.2933	23.6816	23.8718	24.9272	23.2264	0.129676	0.558892
gi|484856948	|gb|EOB14706.1|	hypothetical protein NBO_18g0033 [Nosema bombycis CQ1]	6605.28	6.0095	-0.7088	21.8804	21.5612	22.7996	22.9214	23.855	22.8909	21.5391	20.9798	22.6896	22.3308	0.368985	1.49894
gi|484856964	|gb|EOB14720.1|	hypothetical protein NBO_16g0006 [Nosema bombycis CQ1]	47843.3	7.9587	-0.2734	25.584	25.548	25.7184	26.2301	25.5417	25.7092	25.7181	25.6576	26.0135	25.9302	0.59767	0.95744
gi|484856969	|gb|EOB14725.1|	Transcription factor IWS1 [Nosema bombycis CQ1]	15639.3	9.1857	-0.3993	22.6588	22.5648	22.5957	22.9208	22.1231	22.5914	22.8792	22.8776	22.98	22.7526	0.131538	0.854153
gi|484856971	|gb|EOB14727.1|	Structural maintenance of chromosomes protein 4, partial [No	54076.7	6.5759	0.1183	26.9206	27.0942	26.8754	27.6106	27.0688	26.7378	26.8612	26.6955	27.1562	26.7501	0.116282	1.22179
gi|484856977	|gb|EOB14733.1|	Transcription factor IWS1 [Nosema bombycis CQ1]	15625.3	9.1857	-0.4015	27.9337	28.2761	28.316	28.097	27.7754	28.424	28.2969	28.0934	28.3483	28.1906	0.143063	0.881835
gi|484856980	|gb|EOB14736.1|	Small ubiquitin-related modifier 3 [Nosema bombycis CQ1]	10450.8	4.6934	-0.5761	24.0028	24.5954	23.8847	22.3443	21.8023	25.1339	26.0937	26.1786	22.3245	25.8251	0.0813955	0.267503
gi|484856981	|gb|EOB14737.1|	Chaperone protein dnaK [Nosema bombycis CQ1]	76152.7	5.3031	-0.5178	26.6109	26.6013	26.7246	26.399	26.8333	26.9454	26.6209	27.2354	26.3458	26.6608	0.468983	0.899322
gi|484856985	|gb|EOB14741.1|	Heat shock 70 kDa protein cognate 4 [Nosema bombycis CQ1]	76442.1	5.2476	-0.5389	31.1375	31.1809	31.2596	31.5644	31.4392	31.273	31.2609	31.2289	31.2757	31.296	0.560905	1.04129
gi|484856987	|gb|EOB14743.1|	Myosin light chain kinase, smooth muscle [Nosema bombycis CQ	40654.4	4.6214	-0.8	26.1587	27.0479	26.0117	27.4309	25.0208	26.6139	26.5379	26.7428	25.8313	26.3676	0.855914	1.08192
gi|484856989	|gb|EOB14745.1|	Macrophage erythroblast attacher [Nosema bombycis CQ1]	18001.1	9.2217	-0.4154	24.0436	21.6047	22.285	22.4501	22.4234	22.5554	22.0911	23.3374	22.4915	22.65	0.890742	1.09604
gi|484856990	|gb|EOB14746.1|	hypothetical protein NBO_16g0032 [Nosema bombycis CQ1]	26514.4	9.4017	-1.2474	28.8171	28.538	28.7005	28.6979	28.9068	28.8733	28.7074	28.8665	29.1009	28.8695	0.125266	0.900235
gi|484856991	|gb|EOB14747.1|	Glutamate-cysteine ligase [Nosema bombycis CQ1]	66019.8	6.2823	-0.6948	28.8794	28.9632	29.1145	29.1856	29.052	28.8883	28.8864	28.806	29.0524	28.8129	0.0648506	1.11032
gi|484856995	|gb|EOB14751.1|	UDP-N-acetylhexosamine pyrophosphorylase-like protein 1 [Nos	40753.4	8.0461	-0.5322	30.6435	30.6303	30.6253	30.6329	30.5126	30.679	30.6717	30.6133	30.5813	30.5584	0.737733	0.99184
gi|484856997	|gb|EOB14753.1|	T-complex protein 1 subunit alpha [Nosema bombycis CQ1]	59711.1	5.904	-0.0544	24.0886	22.7599	23.6299	23.456	23.2253	23.277	24.0195	22.1803	23.8627	23.7415	0.969426	0.967909
gi|484856998	|gb|EOB14754.1|	hypothetical protein NBO_16g0040 [Nosema bombycis CQ1]	11502.6	8.5738	-1.6953	27.2879	28.9271	27.4154	29.2789	25.3393	28.7893	29.4266	30.3511	27.9779	29.2077	0.0978936	0.449799
gi|484856999	|gb|EOB14755.1|	hypothetical protein NBO_16g0041 [Nosema bombycis CQ1]	13905.1	5.9255	-1.944	31.9066	33.5525	31.962	32.6765	30.7191	32.619	32.8363	33.7153	32.5048	33.2837	0.149332	0.655393
gi|484857000	|gb|EOB14756.1|	hypothetical protein NBO_16g0042 [Nosema bombycis CQ1]	12198.2	5.8821	-1.8944	26.3584	27.8992	26.0988	25.6561	22.9913	28.2761	28.9598	29.6078	26.8415	28.69	0.019844	0.211585	+
gi|484857001	|gb|EOB14757.1|	hypothetical protein NBO_16g0043 [Nosema bombycis CQ1]	10978.1	9.6381	-1.8546	32.5482	32.8555	32.3691	31.48	31.7909	32.993	33.3759	33.5682	33.0013	33.0181	0.00769186	0.529081	+
gi|484857004	|gb|EOB14760.1|	hypothetical protein NBO_16g0046 [Nosema bombycis CQ1]	6200.16	7.81	-0.9943	23.0643	21.4986	22.5876	24.0525	22.2935	21.5968	21.2313	23.2739	22.3635	22.985	0.497785	1.37671
gi|484857029	|gb|EOB14785.1|	FACT complex subunit SPT16 [Nosema bombycis CQ1]	96336.2	4.9901	-0.4647	25.1244	25.0817	25.2699	25.7938	25.7188	25.2763	25.2525	25.1591	25.2835	25.3334	0.397172	1.12297
gi|484857041	|gb|EOB14794.1|	Replication factor C subunit 1 [Nosema bombycis CQ1]	22844.5	9.1239	-0.3151	24.4357	24.7346	23.8717	24.9233	23.7024	24.7673	24.8047	24.2172	24.4848	24.4057	0.462756	0.905388
gi|484857042	|gb|EOB14795.1|	DNA replication factor c subunit [Nosema bombycis CQ1]	29072.7	9.0338	-0.2721	24.0545	23.8352	24.3907	23.2173	22.0537	23.6117	23.4125	23.9523	24.546	24.2064	0.370199	0.814679
gi|484857043	|gb|EOB14796.1|	VIP36-like vesicular integral membrane protein, partial [Nos	43099.1	5.7607	-0.3412	27.3982	27.567	27.7369	27.7414	27.5624	27.5015	27.2675	27.1868	27.3859	27.324	0.012308	1.20555	+
gi|484857058	|gb|EOB14811.1|	methionyl-tRNA synthetase, cytoplasmic [Nosema bombycis CQ1]	64559.1	6.2395	-0.3595	21.4052	24.7861	24.6622	25.045	24.8844	24.6596	24.4663	24.6743	25.0852	24.6371	0.455198	0.896503
gi|484857060	|gb|EOB14813.1|	hypothetical protein NBO_15g0025 [Nosema bombycis CQ1]	29008.6	5.1126	0.9173	26.3548	26.2532	26.1421	26.1819	26.067	26.2282	26.5023	26.1821	26.5214	26.6344	0.067276	0.857838
gi|484857064	|gb|EOB14816.1|	Serine/threonine-protein phosphatase 2A activator [Nosema bo	28507.5	8.777	-0.3747	23.9431	24.0443	24.1596	24.4299	23.3517	23.6994	21.9053	23.7718	24.0889	23.9003	0.273166	1.30745
gi|484857066	|gb|EOB14818.1|	hypothetical protein NBO_14g0006 [Nosema bombycis CQ1]	27322.6	9.0642	-0.4426	21.3088	21.2742	22.1769	21.8102	21.8405	21.6931	22.4964	20.6356	20.9341	23.3232	0.804486	0.738549
gi|484857067	|gb|EOB14819.1|	protein kinase domain Protein containing protein [Nosema bom	42184.8	9.1589	-1.0802	32.063	32.0217	31.9374	31.825	32.0671	32.5318	32.3556	32.3573	32.3822	32.4036	6.79362e-05	0.746451	+
gi|484857083	|gb|EOB14834.1|	WD repeat containing protein [Nosema bombycis CQ1]	30275.6	5.5779	-0.3515	23.6599	23.5237	23.4886	23.1896	22.8011	23.6231	23.4413	23.4717	23.0242	20.5946	0.418604	1.17156
gi|484857084	|gb|EOB14835.1|	Coatomer subunit beta [Nosema bombycis CQ1]	86685.3	6.7764	-0.215	21.5065	22.4559	22.9274	22.8936	22.8892	23.4031	21.9671	25.0137	22.5	21.4536	0.638615	0.557629
gi|484857089	|gb|EOB14840.1|	Coatomer subunit beta [Nosema bombycis CQ1]	96188.2	5.9915	-0.0597	29.5701	29.6087	29.6268	29.8362	29.428	29.6466	29.6715	29.4969	29.6222	29.5051	0.74298	1.02079
gi|484857098	|gb|EOB14849.1|	ATP-dependent RNA helicase DBP2 [Nosema bombycis CQ1]	56092.5	8.9897	-0.6916	30.4544	30.4678	30.4966	30.956	30.4206	30.5454	30.4632	30.3865	30.4481	30.2975	0.260746	1.10446
gi|484857100	|gb|EOB14851.1|	Lissencephaly-1 [Nosema bombycis CQ1]	72081.2	5.2403	-0.387	24.5927	24.8377	24.2324	24.9951	25.305	25.0026	25.1283	24.9693	24.482	24.584	0.85881	0.987953
gi|484857102	|gb|EOB14853.1|	hypothetical protein NBO_13g0030 [Nosema bombycis CQ1]	21123.4	5.2132	-1.137	26.6551	27.2515	26.5759	27.997	26.1056	26.507	26.7093	26.7421	26.1884	26.9096	0.40571	1.35718
gi|484857114	|gb|EOB14865.1|	Serine/threonine-protein phosphatase 2B catalytic subunit A1	61009.6	4.9899	-0.3546	25.4324	25.1672	24.9123	25.4052	25.3142	25.2997	25.1707	25.2039	25.7512	25.3327	0.477224	0.927148
gi|484857115	|gb|EOB14866.1|	hypothetical protein NBO_13g0043 [Nosema bombycis CQ1]	6416.36	4.5254	-0.44	23.4204	21.6282	21.2449	25.699	22.1851	24.4327	24.6956	25.5362	23.0297	24.9371	0.0989981	0.547515
gi|484857119	|gb|EOB14870.1|	cGMP-dependent protein kinase 2 [Nosema bombycis CQ1]	37720.4	8.3678	-0.4457	25.652	25.5072	25.6497	20.18	20.3362	25.62	25.9944	26.0661	25.928	25.7838	0.103155	0.501386
gi|484857120	|gb|EOB14871.1|	hypothetical protein NBO_13g0048 [Nosema bombycis CQ1]	30758.6	6.1972	-1.6149	23.7165	24.5005	21.9547	22.5205	21.6356	24.2363	23.879	23.8696	23.4371	23.8628	0.112343	0.659384
gi|484857132	|gb|EOB14883.1|	Signal recognition particle SEC65 subunit, partial [Nosema b	72416.1	9.0262	0.0365	25.4037	25.7159	25.7173	26.2402	23.6671	25.7313	25.7054	25.346	25.602	25.5683	0.603049	0.974405
gi|484857140	|gb|EOB14891.1|	DNA-directed RNA polymerase III subunit RPC8, partial [Nosem	37704.1	7.6506	-0.0708	24.4677	24.3853	24.1984	25.7903	24.8798	25.496	25.1221	22.8047	25.0478	25.2213	0.991942	0.929056
gi|484857156	|gb|EOB14904.1|	Putative tRNA pseudouridine synthase Pus10 [Nosema bombycis	35382.9	8.0322	-0.5096	23.2646	22.0888	23.4381	23.9353	20.9291	23.3998	23.4817	19.7856	23.573	23.5785	0.972701	0.90245
gi|484857157	|gb|EOB14905.1|	vacuolar proton pump subunit d 2 [Nosema bombycis CQ1]	40259.3	5.3704	-0.415	24.3914	24.3756	23.8911	24.6654	24.8543	24.415	24.278	25.0128	24.5893	24.4598	0.590197	0.931069
gi|484857162	|gb|EOB14910.1|	hypothetical protein NBO_12g0016 [Nosema bombycis CQ1]	40104.8	7.9945	-1.1079	27.9252	28.107	27.9124	28.1233	27.4662	26.846	26.7407	26.5345	26.889	26.6695	2.37002e-05	2.2717	+
gi|484857164	|gb|EOB14912.1|	hypothetical protein NBO_12g0018 [Nosema bombycis CQ1]	16252.2	9.6158	-0.4561	25.3193	25.6088	25.4077	25.9538	25.2358	25.4569	25.4312	25.2373	25.3451	25.6437	0.585503	1.07152
gi|484857166	|gb|EOB14914.1|	H/ACA ribonucleoprotein complex subunit 3 [Nosema bombycis C	6262.29	9.4531	-0.9608	25.5027	25.3264	25.4774	26.0967	24.2598	25.2861	24.7375	25.4541	25.5746	24.8691	0.674667	1.16733
gi|484857172	|gb|EOB14920.1|	Ribosome maturation protein SBDS, partial [Nosema bombycis C	94788.1	6.4657	-0.5197	24.9262	24.1202	24.7026	24.9636	24.7617	25.2763	24.7672	24.9298	25.0111	25.2776	0.0844474	0.78902
gi|484857183	|gb|EOB14930.1|	UTP-glucose-1-phosphate uridylyltransferase [Nosema bombycis	54266.1	5.9365	-0.282	33.1573	33.0223	33.1399	33.0258	33.2071	33.2192	33.1474	33.0635	33.1638	32.9911	0.90772	0.995255
gi|484857185	|gb|EOB14932.1|	2-oxoglutarate and iron-dependent oxygenase domain-containin	41037.6	4.9167	-0.4357	21.0638	22.5491	22.1332	22.7323	23.2982	22.3743	21.4569	22.7163	22.478	22.5606	0.932244	1.10934
gi|484857197	|gb|EOB14944.1|	hypothetical protein NBO_11g0017 [Nosema bombycis CQ1]	72217.4	9.15	-0.8761	24.7022	24.5482	24.945	24.3205	22.3969	24.6908	24.71	24.5799	24.5585	24.8873	0.307805	0.817182
gi|484857200	|gb|EOB14947.1|	SEC1 family transport protein SLY1, partial [Nosema bombycis	81644.5	5.6589	-0.4744	24.1345	21.426	23.8117	24.1304	21.2093	23.5133	24.2145	24.087	23.8197	21.6307	0.549086	0.843032
gi|484857213	|gb|EOB14960.1|	Peptidase S8 and S53, subtilisin, kexin, sedolisin [Nosema b	23308.7	5.3509	-0.2538	26.8067	26.8127	26.5919	27.4067	26.858	26.8517	27.0554	26.9618	26.9295	27.3118	0.443884	0.92749
gi|484857216	|gb|EOB14963.1|	hypothetical protein NBO_11g0035 [Nosema bombycis CQ1]	58803.4	6.5313	-0.4678	24.2037	23.0302	24.0696	24.1847	23.876	23.7998	24.2023	24.4105	24.2511	24.2269	0.240759	0.834576
gi|484857220	|gb|EOB14967.1|	hypothetical protein NBO_11g0039 [Nosema bombycis CQ1]	34857	6.9189	-0.9568	26.7779	26.7698	26.6856	24.4884	27.3478	26.9761	26.8348	26.5973	26.8098	26.8086	0.455672	0.903737
gi|484857222	|gb|EOB14969.1|	hypothetical protein NBO_11g0041 [Nosema bombycis CQ1]	41153.2	5.7655	0.1268	25.0509	25.2406	24.7902	26.2559	25.7483	25.0776	24.824	25.4358	25.7136	25.4013	0.687657	1.14334
gi|484857223	|gb|EOB14970.1|	hypothetical protein NBO_11gi005 [Nosema bombycis CQ1]	59387.1	9.5185	0.0784	27.7895	27.5981	27.4337	27.2794	27.451	27.5926	27.7125	27.6249	27.74	27.5863	0.16306	0.912627
gi|484857226	|gb|EOB14973.1|	hypothetical protein NBO_11g0044 [Nosema bombycis CQ1]	50199.7	9.0737	-0.4193	23.1134	24.183	23.9034	21.7963	21.0144	24.3008	23.5	24.0512	24.5016	24.0655	0.0770924	0.543427
gi|484857228	|gb|EOB14975.1|	Xaa-Pro aminopeptidase 1 [Nosema bombycis CQ1]	29415.9	9.3846	-0.5933	31.096	31.2421	31.0911	31.2778	30.987	31.1966	30.9451	31.0254	31.053	31.0885	0.286409	1.05603
gi|484857233	|gb|EOB14980.1|	Flap endonuclease 1-B [Nosema bombycis CQ1]	24032.9	5.6658	-0.245	27.1311	27.0685	25.893	27.1429	26.219	27.009	27.2469	27.2028	26.9906	27.1255	0.154145	0.791058
gi|484857234	|gb|EOB14981.1|	Flap endonuclease 1-A [Nosema bombycis CQ1]	14776.1	8.7075	-0.4138	21.4615	22.4498	23.5744	22.1175	22.1668	24.7828	23.2337	24.5253	26.2063	24.8731	0.00371354	0.177551	+
gi|484857247	|gb|EOB14994.1|	Tubulin beta chain, partial [Nosema bombycis CQ1]	106258	4.9712	-0.3987	27.4443	27.4754	27.2281	27.6375	27.2048	27.418	27.4418	27.4978	27.3164	27.2227	0.848766	1.01715
gi|484857254	|gb|EOB15001.1|	hypothetical protein NBO_11g0072 [Nosema bombycis CQ1]	17253.3	9.6018	-0.0308	22.7595	22.7904	22.8177	22.8726	22.9181	22.3053	22.984	22.3594	22.5991	22.6017	0.0664567	1.18288
gi|484857265	|gb|EOB15011.1|	Transcription initiation factor TFIID subunit 5 [Nosema bomb	70384.6	6.4998	-0.2558	25.7464	25.8137	26.398	26.4298	26.0756	26.3999	26.4551	26.2463	26.1226	26.3614	0.183743	0.869803
gi|484857270	|gb|EOB15016.1|	3-hydroxy-3-methylglutaryl-coenzyme A reductase, partial [No	37815.7	6.8807	-0.0516	23.5237	23.5546	23.6204	23.461	22.8412	23.8369	23.5238	23.2943	23.3408	23.7716	0.418069	0.904638
gi|484857271	|gb|EOB15017.1|	hypothetical protein NBO_10g0008 [Nosema bombycis CQ1]	60513.7	5.2135	-0.5347	22.4148	22.6557	22.8329	22.781	21.7485	22.714	22.4338	22.6397	22.8475	22.619	0.455225	0.919298
gi|484857273	|gb|EOB15019.1|	Putative deoxyribonuclease TATDN1 [Nosema bombycis CQ1]	31150.7	5.4493	-0.3796	20.5593	21.3085	21.8882	23.676	20.991	22.9424	23.1816	22.8687	23.1441	22.8678	0.0427878	0.557672	+
gi|484857275	|gb|EOB15021.1|	hypothetical protein NBO_10g0012 [Nosema bombycis CQ1]	44759.6	8.9805	-0.8339	31.7703	31.6687	31.6079	31.7816	31.5836	31.8756	31.816	31.8733	31.8529	31.7638	0.00991772	0.899871	+
gi|484857280	|gb|EOB15026.1|	hypothetical protein NBO_10g0016 [Nosema bombycis CQ1]	6721.77	9.1829	-0.6281	23.8445	24.0535	23.7021	24.219	21.8722	24.1611	23.7655	24.0088	23.774	23.5852	0.484598	0.904438
gi|484857283	|gb|EOB15029.1|	ATP-binding cassette sub-family E member 1, partial [Nosema	38754.2	8.883	-0.1325	26.0255	26.2018	25.8736	26.288	25.6422	26.2548	25.7212	25.9247	26.2633	25.907	0.960602	0.996261
gi|484857285	|gb|EOB15031.1|	USP6-like protein [Nosema bombycis CQ1]	38698.7	5.9636	-0.3149	24.5936	24.5876	24.5606	22.0753	24.4369	24.244	24.3541	22.4462	24.4696	24.2725	0.884499	1.13123
gi|484857287	|gb|EOB15033.1|	hypothetical protein NBO_10g0023 [Nosema bombycis CQ1]	14276.3	5.1576	-0.2289	22.8444	23.0829	22.8001	24.0779	23.2506	20.9237	23.5034	23.2539	22.9438	23.276	0.436486	1.22083
gi|484857288	|gb|EOB15034.1|	Proteasome subunit alpha type-1 [Nosema bombycis CQ1]	26069.7	6.0593	-0.1752	28.8988	28.9976	28.8136	29.2575	28.7654	29.0286	29.2181	29.0203	29.05	29.0076	0.250412	0.926855
gi|484857290	|gb|EOB15036.1|	Inorganic phosphate transport protein PHO88 [Nosema bombycis	21301.2	9.4375	-0.05	29.0372	28.9253	28.9677	27.9298	29.5832	28.8839	29.0209	28.7693	29.0389	29.1202	0.783633	1.00494
gi|484857301	|gb|EOB15047.1|	hypothetical protein NBO_10g0037 [Nosema bombycis CQ1]	18109.1	8.9145	-0.5588	22.2538	23.5273	23.8566	23.5146	23.5629	23.6959	23.719	23.5175	23.7158	23.4681	0.353701	0.874527
gi|484857303	|gb|EOB15049.1|	NUDIX hydrolase [Nosema bombycis CQ1]	17283.3	7.7928	-0.012	27.3367	27.2889	27.4842	27.652	27.087	26.9005	26.8248	26.8244	27.1421	26.9564	0.00427378	1.36391	+
gi|484857309	|gb|EOB15055.1|	tRNA (guanine-N(7)-)-methyltransferase, partial [Nosema bomb	24170.9	8.9724	-0.458	23.9588	23.6417	23.6722	24.4101	24.2609	23.5669	21.3905	23.8033	23.7699	23.7839	0.18038	1.45414
gi|484857313	|gb|EOB15059.1|	Sperm-associated antigen 4 protein, partial [Nosema bombycis	42211.4	8.7271	-0.4599	26.016	26.3002	26.1911	26.4667	24.5645	26.2318	26.0267	26.2219	26.2024	26.0539	0.508843	0.925724
gi|484857315	|gb|EOB15061.1|	Protein SEC13 [Nosema bombycis CQ1]	30360.2	4.8377	-0.0861	25.5063	25.5565	25.2932	23.2187	24.5808	25.654	25.6134	24.4514	24.776	24.95	0.619194	0.919069
gi|484857316	|gb|EOB15062.1|	Polar tube protein 3 [Nosema bombycis CQ1]	150321	6.2881	-0.7062	35.7649	35.7634	35.6605	35.4649	35.5196	35.3403	35.443	35.4785	35.1373	35.3725	0.0113954	1.21488	+
gi|484857318	|gb|EOB15064.1|	Pre-mRNA 3'-end-processing factor FIP1, partial [Nosema bomb	28668.1	5.1023	-0.9317	20.7176	23.5148	23.5334	21.5045	21.6937	23.5776	23.59	23.6282	23.6434	23.1976	0.0484463	0.529598	+
gi|484857319	|gb|EOB15065.1|	hypothetical protein NBO_10g0055, partial [Nosema bombycis C	13686.3	9.1567	-2.5829	27.9004	28.1984	27.9354	26.1479	27.3922	27.7559	27.9971	27.2862	27.3675	27.3897	0.912222	1.0581
gi|484857345	|gb|EOB15091.1|	hypothetical protein NBO_10g0081 [Nosema bombycis CQ1]	70177.3	5.056	-0.7653	23.1703	22.7616	22.4332	23.0071	22.5623	19.9309	22.4665	22.5505	22.5786	22.4158	0.172478	1.48553
gi|484857346	|gb|EOB15092.1|	hypothetical protein NBO_10g0082 [Nosema bombycis CQ1]	40182.1	8.8548	-0.2473	26.2778	27.5749	27.2434	22.7311	25.09	27.6366	26.5394	27.8329	27.6692	27.1004	0.121882	0.534953
gi|484857350	|gb|EOB15096.1|	Zinc finger C2H2 protein [Nosema bombycis CQ1]	44576.9	5.8811	-0.5257	22.3011	21.3471	22.423	21.8802	22.8573	23.0554	21.5614	22.5507	21.0619	22.7953	0.927456	0.908617
gi|484857353	|gb|EOB15099.1|	hypothetical protein NBO_10g0089 [Nosema bombycis CQ1]	56536.1	9.3	-0.9685	21.6955	21.9966	21.2552	22.3497	21.7037	21.5884	21.8135	21.3102	21.3073	21.6197	0.222499	1.23513
gi|484857383	|gb|EOB15126.1|	Enolase [Nosema bombycis CQ1]	46323.1	6.1275	-0.2419	30.3482	30.4589	30.3357	30.2818	30.3273	30.5441	30.5925	30.4603	30.497	30.421	0.00675925	0.899579	+
gi|484857384	|gb|EOB15127.1|	hypothetical protein NBO_9g0004 [Nosema bombycis CQ1]	17572.2	8.7082	1.2234	23.0204	22.5865	23.2864	22.0724	23.636	21.8514	20.9634	22.3187	22.4686	21.7896	0.0251188	2.07347	+
gi|484857398	|gb|EOB15140.1|	hypothetical protein NBO_8g0005 [Nosema bombycis CQ1]	31439.2	5.6846	-0.0406	24.147	21.8053	22.6996	24.1651	22.4448	24.107	23.1946	24.2963	23.7595	23.9707	0.149452	0.678906
gi|484857418	|gb|EOB15160.1|	mitochondrial translocase [Nosema bombycis CQ1]	61824.7	7.8402	-0.6184	25.8045	26.0329	25.4741	26.7975	23.1846	26.7216	26.3147	26.3567	26.6214	26.4538	0.13026	0.631403
gi|484857424	|gb|EOB15166.1|	DNA replication complex GINS protein PSF2 [Nosema bombycis C	19076.5	5.0607	0.0788	21.9493	23.1787	22.2495	23.3086	21.6271	22.745	21.9258	22.9024	23.5351	23.1412	0.391606	0.798769
gi|484857430	|gb|EOB15172.1|	hypothetical protein NBO_8g0036 [Nosema bombycis CQ1]	13101.1	9.3239	-1.118	22.0883	22.083	21.7191	21.3715	20.7509	21.4931	22.3842	22.2916	21.6545	22.0983	0.247919	0.788367
gi|484857432	|gb|EOB15174.1|	Nucleoside diphosphate kinase [Nosema bombycis CQ1]	15171.7	5.9417	-0.0955	29.9406	30.2501	30.0955	30.5754	29.8086	30.4694	30.293	29.9609	30.6518	30.137	0.376687	0.892795
gi|484857433	|gb|EOB15175.1|	hypothetical protein NBO_8g0039 [Nosema bombycis CQ1]	38008.9	5.1038	-0.7991	23.1998	22.7821	21.9097	20.8743	22.219	23.658	22.5529	23.5317	24.188	22.9365	0.0433207	0.470389	+
gi|484857434	|gb|EOB15176.1|	hypothetical protein NBO_8g0040 [Nosema bombycis CQ1]	18930.2	10.1544	-0.6956	22.9504	22.6795	22.8279	22.3308	22.1532	23.1652	22.5871	22.8057	22.9323	22.7512	0.18409	0.845275
gi|484857435	|gb|EOB15177.1|	Poly(A)+ RNA export protein [Nosema bombycis CQ1]	35862.3	7.5711	-0.3055	29.6934	29.645	29.5423	29.8051	29.2443	29.9269	29.777	29.7157	29.6227	29.7193	0.161183	0.896452
gi|484857436	|gb|EOB15178.1|	hypothetical protein NBO_8g0042 [Nosema bombycis CQ1]	48826.4	6.9669	-0.308	25.2677	25.6028	25.9193	23.9402	22.334	25.9513	25.6838	25.3828	25.7491	25.7055	0.144102	0.643875
gi|484857438	|gb|EOB15180.1|	ER lumen protein retaining receptor [Nosema bombycis CQ1]	15551.4	9.6831	0.4477	26.4238	26.3013	26.6341	27.4613	27.4268	26.7071	26.6058	26.2675	26.7708	26.4435	0.304606	1.28872
gi|484857448	|gb|EOB15189.1|	transcription initiation factor 4F subunit [Nosema bombycis	31879.8	5.6854	-0.2989	27.8416	27.6772	27.6398	28.3838	28.5789	27.9107	27.7859	27.8403	27.6335	27.9269	0.334232	1.19206
gi|484857449	|gb|EOB15190.1|	transcription initiation factor 4F subunit [Nosema bombycis	41456.5	9.0468	-0.4649	27.1713	27.0184	27.2215	27.6081	27.3835	26.9895	27.0567	27.1286	27.1402	27.0703	0.0863878	1.16209
gi|484857454	|gb|EOB15195.1|	cytoplasmic leucyl-tRNA synthetase [Nosema bombycis CQ1]	103917	7.02	-0.3191	27.1729	27.2872	27.5027	27.5908	27.2723	27.4527	27.4131	27.2891	27.36	27.4635	0.726933	0.983884
gi|484857458	|gb|EOB15199.1|	Splicing factor, arginine/serine-rich 10 [Nosema bombycis CQ	54580.1	4.9406	-1.6641	31.386	31.3341	31.2949	30.3174	30.432	31.3937	31.7384	31.5835	31.4504	31.4509	0.0483919	0.705819	+
gi|484857460	|gb|EOB15201.1|	Eukaryotic translation initiation factor 2 subunit beta [Nos	17808.5	9.132	-0.4808	26.5199	26.6127	25.9295	26.2161	25.0781	26.5221	26.6089	26.4142	26.7908	26.6392	0.10123	0.739288
gi|484857461	|gb|EOB15202.1|	ATP-binding cassette sub-family G member 1 [Nosema bombycis	42998.5	6.6253	-0.173	31.2712	31.3051	31.2885	31.7116	31.5673	31.468	31.3058	31.2938	31.4814	31.3944	0.69157	1.0347
gi|484857462	|gb|EOB15203.1|	hypothetical protein NBO_7g0021 [Nosema bombycis CQ1]	29306.8	9.1449	0.6589	30.3174	30.2814	30.243	30.4033	29.9393	30.4487	30.5296	30.7336	30.7963	30.5826	0.00569236	0.769119	+
gi|484857464	|gb|EOB15205.1|	ATP-binding cassette sub-family G member 1 [Nosema bombycis	48163.6	6.4344	-0.1258	29.6985	29.4489	29.8376	29.873	30.3432	29.8957	29.8321	29.6671	29.9028	29.7197	0.816904	1.04554
gi|484857465	|gb|EOB15206.1|	DNA repair helicase rad15 [Nosema bombycis CQ1]	22872.4	5.6768	-0.3606	23.8002	23.6532	22.3209	22.0091	24.2952	23.8126	23.8446	23.5289	23.0273	22.0305	0.954259	1.05687
gi|484857472	|gb|EOB15213.1|	hypothetical protein NBO_7g0031 [Nosema bombycis CQ1]	83244.1	5.8064	-0.9652	24.0457	23.4472	23.7947	20.5977	24.4496	23.9481	24.2447	23.202	23.7321	23.7688	0.489974	0.91704
gi|484857486	|gb|EOB15227.1|	deoxyuridine 5'triphosphate nucleotidohydrolase [Nosema bomb	12565.6	8.5811	-0.1598	25.1583	25.4776	25.1983	24.5272	22.9271	25.6233	25.3727	25.4784	25.2543	25.3532	0.140667	0.6888
gi|484857490	|gb|EOB15231.1|	hypothetical protein NBO_7g0049 [Nosema bombycis CQ1]	24420.4	5.6866	-1.2712	26.4076	26.411	25.8581	28.5139	25.9408	25.9283	25.8625	25.7221	25.1441	28.6043	0.642345	1.09819
gi|484857497	|gb|EOB15238.1|	hypothetical protein NBO_7g0059 [Nosema bombycis CQ1]	30622.2	4.824	-0.4543	21.6848	21.6441	25.4199	21.5234	21.3437	26.0122	25.4278	25.0821	25.7626	25.4688	0.00356678	0.227309	+
gi|484857506	|gb|EOB15247.1|	Transcription initiation factor TFIID subunit 2, partial [No	111776	5.1156	-0.2632	23.8666	23.1494	23.7444	22.8292	21.4416	23.7754	21.5914	23.7228	21.6878	22.548	0.609889	1.19768
gi|484857519	|gb|EOB15258.1|	hypothetical protein NBO_6g0011 [Nosema bombycis CQ1]	24099.6	7.601	-0.256	24.1747	24.1341	24.0931	23.9417	22.4882	24.791	24.4352	24.3096	24.2405	23.9248	0.141045	0.713514
gi|484857521	|gb|EOB15260.1|	hypothetical protein NBO_6g0012 [Nosema bombycis CQ1]	24208.8	8.3273	-0.3112	24.9103	25.0766	25.064	19.6159	24.2398	24.3447	24.443	24.0763	24.0836	24.2919	0.670047	1.22462
gi|484857522	|gb|EOB15261.1|	putative spore wall protein 13 [Nosema bombycis CQ1]	92797.5	6.695	-0.9499	27.9781	28.2284	27.8461	28.6789	28.3046	28.1852	28.1192	28.0566	28.0969	27.9688	0.435453	1.10922
gi|484857524	|gb|EOB15263.1|	Ricin B lectin [Nosema bombycis CQ1]	57702.9	5.9998	-0.9757	29.9017	29.8549	29.8337	29.4378	29.6521	29.7127	29.5851	30.0321	29.5981	29.817	0.91584	0.991207
gi|484857528	|gb|EOB15267.1|	hypothetical protein NBO_6g0019 [Nosema bombycis CQ1]	24798	4.8295	-0.7088	28.6687	28.8831	28.8174	28.8985	28.4931	28.6095	28.8259	28.6914	28.7061	28.6792	0.5708	1.0395
gi|484857529	|gb|EOB15268.1|	FACT complex subunit pob3, partial [Nosema bombycis CQ1]	7414.35	4.7075	-0.4111	27.373	27.8445	27.7365	27.9048	27.5104	27.4838	27.7324	27.4292	27.6452	27.8776	0.764813	1.0315
gi|484857530	|gb|EOB15269.1|	FACT complex subunit SSRP1 [Nosema bombycis CQ1]	23628	4.8397	-0.2831	28.7638	28.9189	28.897	28.4642	28.2938	28.6249	28.7846	28.7857	28.7263	28.6311	0.746859	0.983443
gi|484857546	|gb|EOB15285.1|	Meiotic nuclear division protein 1 [Nosema bombycis CQ1]	24023.1	9.6346	-0.7706	24.7053	24.8192	24.9061	22.3764	22.8528	24.914	24.6776	24.8388	24.1702	24.2419	0.292714	0.797496
gi|484857554	|gb|EOB15293.1|	Ricin B lectin [Nosema bombycis CQ1]	22808.5	7.2568	-0.3623	31.0893	31.1467	30.9935	31.7971	31.0918	30.9246	31.219	31.0945	31.2077	31.1681	0.533923	1.0935
gi|484857555	|gb|EOB15294.1|	hypothetical protein NBO_6g0046 [Nosema bombycis CQ1]	32927.6	9.0047	-0.766	23.9804	23.0847	21.4859	21.6978	21.171	22.3314	21.4255	22.0107	22.1641	23.7761	0.932817	1.088
gi|484857557	|gb|EOB15296.1|	hypothetical protein NBO_6g0048 [Nosema bombycis CQ1]	22659.2	5.206	-0.8605	22.1594	22.8708	22.8009	22.5415	22.519	22.7855	22.7731	22.8083	22.9166	22.6696	0.145536	0.87465
gi|484857560	|gb|EOB15299.1|	hypothetical protein NBO_6g0051 [Nosema bombycis CQ1]	50872.7	5.1247	-0.3245	22.4606	20.9708	22.6997	21.0031	21.591	21.8612	21.7789	22.1079	20.5178	21.4704	0.67488	1.21822
gi|484857564	|gb|EOB15303.1|	hypothetical protein NBO_6g0055 [Nosema bombycis CQ1]	56305.8	5.9453	-0.8389	25.1659	25.2786	25.3641	25.7999	24.9432	25.2531	25.0112	25.0326	24.8513	25.1113	0.135728	1.21514
gi|484857565	|gb|EOB15304.1|	hypothetical protein NBO_6g0056 [Nosema bombycis CQ1]	26155.6	4.7585	-0.6041	24.1621	25.101	24.568	24.8272	22.0066	25.2929	25.2636	24.8753	24.8392	24.441	0.197201	0.688743
gi|484857570	|gb|EOB15309.1|	hypothetical protein NBO_6gi003 [Nosema bombycis CQ1]	42355.6	6.349	-0.8749	32.468	32.6399	32.5615	33.1203	32.0445	31.2617	31.192	31.5456	31.1357	31.2715	0.000124284	2.49651	+
gi|484857571	|gb|EOB15310.1|	hypothetical protein NBO_6g0061 [Nosema bombycis CQ1]	22358.2	5.7436	-0.5286	23.2303	23.5729	23.571	20.8545	23.4372	23.583	23.2147	21.1751	22.7819	23.1257	0.820794	1.17065
gi|484857575	|gb|EOB15314.1|	hypothetical protein NBO_6g0065 [Nosema bombycis CQ1]	37290.6	5.7612	-0.3455	28.5475	28.3573	28.5015	27.3902	28.131	28.5938	28.4386	28.3142	28.3545	28.5216	0.268577	0.866137
gi|484857590	|gb|EOB15329.1|	80 kDa MCM3-associated protein [Nosema bombycis CQ1]	43969	7.9101	-0.3326	23.8492	24.0125	22.8254	23.7314	22.9181	21.6207	23.673	22.0827	23.4125	23.358	0.219019	1.42749
gi|484857593	|gb|EOB15332.1|	hypothetical protein NBO_6g0083 [Nosema bombycis CQ1]	11536.5	6.5847	-0.4319	22.3355	22.4708	21.4301	21.3242	21.7194	21.7401	23.0393	22.4592	23.2812	22.9068	0.0492403	0.556638	+
gi|484857597	|gb|EOB15336.1|	Gamma-glutamyltranspeptidase 1, partial [Nosema bombycis CQ1	58489.6	5.3764	-0.2066	23.3684	23.3441	23.2631	23.786	22.0742	23.2933	23.6039	23.6738	23.2527	23.4625	0.361322	0.869904
gi|484857598	|gb|EOB15337.1|	hypothetical protein NBO_6g0088 [Nosema bombycis CQ1]	31492.2	4.994	-0.1022	25.6764	25.8049	25.6345	25.5228	24.21	25.6883	25.7381	25.7921	25.8898	25.7455	0.211607	0.809397
gi|484857599	|gb|EOB15338.1|	DNA-directed RNA polymerase I subunit rpa1 [Nosema bombycis	156173	6.1503	-0.317	25.7339	25.6858	25.7271	25.6206	25.8236	25.7928	25.6709	25.5252	25.7941	25.7335	0.809947	1.00908
gi|484857601	|gb|EOB15340.1|	TATA-box-binding protein [Nosema bombycis CQ1]	15537.3	9.8083	-0.038	24.2753	23.7454	24.137	21.5818	22.4799	21.3053	24.2399	24.2122	24.0597	24.1602	0.662429	0.791632
gi|484857606	|gb|EOB15345.1|	hypothetical protein NBO_6gi004 [Nosema bombycis CQ1]	58868.7	6.5431	-0.4471	28.0221	28.0551	28.4153	27.6548	27.7304	27.8218	27.7327	27.8889	27.6584	27.9007	0.255174	1.14703
gi|484857607	|gb|EOB15346.1|	Protein pim1 [Nosema bombycis CQ1]	40264.5	6.4273	-0.3544	28.3681	28.3255	28.0296	28.5126	28.3427	28.2498	28.3163	28.2217	28.2819	28.237	0.519099	1.04414
gi|484857610	|gb|EOB15349.1|	Methionyl-tRNA synthetase [Nosema bombycis CQ1]	31733.7	5.3516	-0.1489	27.4265	27.466	27.6639	26.2313	28.3336	27.4806	27.5076	27.1661	27.524	27.3064	0.939171	1.12145
gi|484857611	|gb|EOB15350.1|	hypothetical protein NBO_6g0100 [Nosema bombycis CQ1]	13740	9.4676	-0.5777	26.1531	26.0606	26.0817	26.6017	26.3955	26.1535	26.5757	26.1901	26.4542	26.022	0.891419	0.986478
gi|484857612	|gb|EOB15351.1|	GTP-binding nuclear protein GSP2/CNR2 [Nosema bombycis CQ1]	24439.7	5.4462	-0.1819	31.5043	31.7135	31.6412	31.6922	31.163	31.5993	31.5718	31.5805	31.6768	31.5758	0.590827	0.969336
gi|484857621	|gb|EOB15360.1|	hypothetical protein NBO_6g0110 [Nosema bombycis CQ1]	12292.9	4.8184	-0.1694	26.5635	26.7618	26.0823	24.926	26.1461	26.5932	26.6835	26.8431	26.866	26.4262	0.112625	0.719978
gi|484857646	|gb|EOB15381.1|	3-ketodihydrosphingosine reductase [Nosema bombycis CQ1]	34513.1	8.7897	-0.1592	25.9264	25.8436	25.6584	25.9056	21.6191	26.541	26.3285	25.3681	26.2448	26.1639	0.22581	0.639669
gi|484857649	|gb|EOB15384.1|	Eukaryotic translation initiation factor 4E-4 [Nosema bombyc	20137	8.6266	-0.4358	22.7902	21.8126	22.5622	22.6752	23.3533	22.1087	23.6156	21.7254	21.7884	22.2294	0.438627	1.17565
gi|484857654	|gb|EOB15389.1|	Heat shock protein 101 [Nosema bombycis CQ1]	95127.6	5.9177	-0.323	25.7457	25.7908	26.196	25.8471	25.6997	26.1245	26.0016	25.9919	26.0304	26.158	0.0617967	0.873193
gi|484857656	|gb|EOB15391.1|	Endoribonuclease Dicer [Nosema bombycis CQ1]	121968	8.5464	-0.3611	24.5883	24.4662	24.6663	25.3095	21.2136	24.5853	24.569	24.3709	24.3978	24.2583	0.608202	1.04489
gi|484857667	|gb|EOB15402.1|	Protein SEC13 [Nosema bombycis CQ1]	30326.1	4.7774	-0.0828	29.6972	29.6347	29.6189	28.9456	28.4521	29.207	29.3256	29.3619	29.344	29.4102	0.815159	1.0105
gi|484857668	|gb|EOB15403.1|	elongation factor 2 [Nosema bombycis CQ1]	93067.6	7.0299	-0.1638	31.8395	31.8973	31.8214	31.8738	31.9768	31.9904	31.8921	31.9328	31.9392	31.8342	0.367582	0.975446
gi|484857670	|gb|EOB15405.1|	hypothetical protein NBO_4g0033 [Nosema bombycis CQ1]	10010.6	9.0982	-0.4467	28.0397	27.3469	27.8165	27.5833	26.6513	27.2296	27.785	27.7142	27.4216	27.7601	0.728359	0.973994
gi|484857678	|gb|EOB15413.1|	putative RNA methyltransferase NOL1 [Nosema bombycis CQ1]	34725.1	8.8291	-0.2702	22.3295	24.948	24.5683	24.9172	25.0301	22.6774	23.5445	21.797	22.0771	24.9978	0.121398	2.12279
gi|484857679	|gb|EOB15414.1|	TBC1 domain family member 13 [Nosema bombycis CQ1]	40724.7	5.6607	-0.4324	26.962	26.687	26.6551	27.0911	26.8332	26.718	26.6529	26.8343	26.5578	26.7117	0.146996	1.11524
gi|484857683	|gb|EOB15418.1|	DNA mismatch repair protein mutS [Nosema bombycis CQ1]	83268.4	6.2835	-0.2601	21.3398	21.4622	24.4938	23.414	22.4506	23.7858	25.6672	23.4395	22.3347	24.9855	0.130608	0.391709
gi|484857690	|gb|EOB15425.1|	26S proteasome regulatory subunit RPN2 [Nosema bombycis CQ1]	100478	5.5445	-0.2823	30.8373	30.7083	30.7292	30.694	30.7351	30.8578	30.8897	30.743	30.6988	30.7607	0.294921	0.965829
gi|484857701	|gb|EOB15436.1|	Syntaxin-binding protein 3 [Nosema bombycis CQ1]	61447.3	6.4121	-0.4845	24.4163	24.8457	24.8981	22.5176	24.6295	24.5295	24.2334	24.462	25.0492	24.3844	0.577357	0.936098
gi|484857703	|gb|EOB15438.1|	T-complex protein 1 subunit delta [Nosema bombycis CQ1]	55602.2	6.494	-0.0064	30.0343	30.1306	30.177	30.5045	30.0565	30.2076	30.1445	30.2586	30.184	30.2374	0.774818	0.989026
gi|484857706	|gb|EOB15441.1|	Proteasome component PUP3 [Nosema bombycis CQ1]	25212.1	8.7373	-0.132	27.2594	27.786	27.1972	22.7332	26.6174	27.3634	27.2607	27.2066	26.7038	27.2189	0.39341	0.870021
gi|484857708	|gb|EOB15443.1|	hypothetical protein NBO_4g0071, partial [Nosema bombycis CQ	41637.2	7.5816	-1.3336	26.7401	26.6297	26.4045	21.5297	20.9019	27.0433	27.68	27.5407	26.3557	27.0283	0.0801064	0.401547
gi|484857710	|gb|EOB15445.1|	Transforming protein RhoA, partial [Nosema bombycis CQ1]	85502.6	5.5537	-0.2066	28.7367	28.6147	28.6418	28.8276	28.6767	28.8727	28.7495	28.5116	28.728	28.7792	0.694985	0.978415
gi|484857719	|gb|EOB15452.1|	Monothiol glutaredoxin-S16 [Nosema bombycis CQ1]	22393.7	4.9247	-0.4116	26.3108	26.463	26.0427	26.7484	24.8091	26.2288	26.16	26.2616	26.4415	26.1729	0.614635	0.965422
gi|484857720	|gb|EOB15453.1|	hypothetical protein NBO_3g0004 [Nosema bombycis CQ1]	52667.7	6.3118	-0.6557	26.9167	26.8197	27.1176	27.6262	27.4605	26.9889	26.8294	26.7917	26.9378	27.0001	0.121105	1.23949
gi|484857726	|gb|EOB15459.1|	Glucose-6-phosphate 1-dehydrogenase [Nosema bombycis CQ1]	50804.1	5.2141	-0.312	22.2375	20.5778	21.3853	22.8481	21.3572	23.6979	21.3395	22.9656	21.9897	21.2244	0.389525	0.627225
gi|484857728	|gb|EOB15461.1|	Proteasome component PRE2 [Nosema bombycis CQ1]	25454.3	6.8306	-0.1459	28.5027	28.6986	28.6735	28.2529	28.8786	29.1505	28.7065	28.6175	28.9029	28.5006	0.295289	0.884009
gi|484857731	|gb|EOB15464.1|	hypothetical protein NBO_3g0015 [Nosema bombycis CQ1]	7822.85	4.7618	-0.2014	22.7242	21.9267	23.7969	20.856	23.2409	22.4196	24.9723	24.4409	23.3981	24.5324	0.0705047	0.386056
gi|484857732	|gb|EOB15465.1|	hypothetical protein NBO_3g0016 [Nosema bombycis CQ1]	22977.7	6.041	-0.6122	25.9431	25.8086	25.7576	22.7512	26.0004	25.2613	25.459	25.9044	25.5475	25.5424	0.65945	1.02895
gi|484857734	|gb|EOB15467.1|	ADP-ribosylation factor [Nosema bombycis CQ1]	22827.3	5.3179	-0.0596	28.3873	28.3909	28.7219	29.1848	28.6495	28.533	28.4525	28.6146	28.5853	28.5113	0.415847	1.11529
gi|484857735	|gb|EOB15468.1|	Diacylglycerol O-acyltransferase 1 [Nosema bombycis CQ1]	50497.1	9.5221	0.5053	22.72	22.5209	22.3651	23.1135	22.2715	21.4841	22.5636	22.2274	21.3128	22.2384	0.0559657	1.50346
gi|484857742	|gb|EOB15475.1|	N-acetyltransferase 10 [Nosema bombycis CQ1]	91515.2	8.3605	-0.1274	23.5198	24.2362	24.6751	25.2523	25.164	25.2324	25.073	24.828	25.6455	24.4422	0.244068	0.757242
gi|484857744	|gb|EOB15477.1|	Vacuolar proton pump subunit D [Nosema bombycis CQ1]	24962.3	9.4008	-0.3154	24.4419	24.1747	24.4037	25.268	25.2485	24.7232	24.2475	24.1571	24.4399	24.5043	0.275323	1.27736
gi|484857745	|gb|EOB15478.1|	26S protease regulatory subunit 6B, partial [Nosema bombycis	42750.1	5.8631	-0.3588	30.6032	30.4211	30.4367	30.9542	30.2702	30.453	30.3949	30.47	30.2465	30.3609	0.253078	1.12475
gi|484857747	|gb|EOB15480.1|	hypothetical protein NBO_3g0031 [Nosema bombycis CQ1]	96261.7	7.1303	-0.7455	27.0469	27.0369	27.1429	27.8219	27.3163	27.2458	27.3289	27.2993	27.5416	27.5384	0.479388	0.938531
gi|484857754	|gb|EOB15487.1|	T-complex protein 1 subunit gamma [Nosema bombycis CQ1]	59241.3	8.6127	-0.1929	30.2476	30.1483	30.0942	30.3739	30.2462	30.2953	30.2224	30.1518	30.2174	30.2144	0.974249	1.00295
gi|484857763	|gb|EOB15496.1|	GTP-binding protein Rho1 [Nosema bombycis CQ1]	25759.9	8.6272	-0.2939	30.2042	30.3337	30.3814	29.8769	29.9532	30.3299	30.3347	30.1635	30.2877	30.2762	0.258009	0.922824
gi|484857764	|gb|EOB15497.1|	actin-binding protein of the ADF family, partial [Nosema bom	14723.4	7.7955	0.1157	22.2587	23.6677	22.7853	23.2503	23.5827	22.6317	22.8124	21.4831	22.8344	22.9336	0.167923	1.49024
gi|484857768	|gb|EOB15501.1|	26S proteasome non-ATPase regulatory subunit 4 [Nosema bomby	23964.9	4.3601	-0.4464	27.8483	27.6473	27.9607	27.8486	28.3999	28.0795	28.3108	27.8945	28.2716	28.1826	0.194381	0.87569
gi|484857784	|gb|EOB15515.1|	Ubiquitin-conjugating enzyme E2 D2 [Nosema bombycis CQ1]	20748.8	6.7428	-0.6804	28.6042	28.5791	28.3416	29.5523	28.8261	28.6805	28.5744	28.7592	28.7118	28.8616	0.77433	1.09074
gi|484857788	|gb|EOB15519.1|	hypothetical protein NBO_2g0011, partial [Nosema bombycis CQ	17793.2	9.0216	0.273	27.1194	27.5102	27.1485	26.8608	26.8753	27.3559	27.4233	26.8931	26.9524	27.3522	0.585781	0.939713
gi|484857792	|gb|EOB15523.1|	hypothetical protein NBO_2g0015 [Nosema bombycis CQ1]	87232.5	5.9012	-0.1388	27.5534	27.7707	27.6048	27.8426	27.9543	27.712	27.834	27.5275	27.655	27.6305	0.437445	1.05516
gi|484857795	|gb|EOB15526.1|	hypothetical protein NBO_2g0018 [Nosema bombycis CQ1]	9835.37	9.3006	-0.4566	24.5987	24.9284	24.4061	22.2091	21.6778	24.8373	24.5588	24.3419	24.9476	24.7738	0.13615	0.640686
gi|484857796	|gb|EOB15527.1|	Muskelin [Nosema bombycis CQ1]	28249.9	5.467	-0.6792	26.0775	25.899	25.7052	26.1105	25.8	25.5719	25.8484	25.7307	25.8341	25.7727	0.109072	1.12663
gi|484857797	|gb|EOB15528.1|	Muskelin [Nosema bombycis CQ1]	50978.3	6.253	-0.6744	27.0568	26.8119	26.8817	27.1402	27.3021	26.7843	26.6968	26.9147	26.6703	26.6037	0.0185246	1.2409	+
gi|484857800	|gb|EOB15531.1|	hypothetical protein NBO_2g0023 [Nosema bombycis CQ1]	66845.3	9.4667	-0.6513	23.7762	20.6735	23.8956	21.8644	23.551	21.2603	21.9397	20.4108	22.4889	21.1536	0.112006	2.95726
gi|484857802	|gb|EOB15533.1|	replication factor C subunit 4 [Nosema bombycis CQ1]	33762.2	8.5789	-0.3147	21.9093	24.2028	23.3836	25.9006	24.5925	24.3276	22.7728	24.4554	25.7229	24.2854	0.707578	0.96125
gi|484857803	|gb|EOB15534.1|	deoxyribodipyrimidine photo-lyase [Nosema bombycis CQ1]	51870.6	8.9669	-0.6735	23.9787	23.5188	24.1496	22.3107	21.3071	25.0895	24.2103	24.6406	25.1692	23.3846	0.0517922	0.422915
gi|484857804	|gb|EOB15535.1|	Protein hir1, partial [Nosema bombycis CQ1]	93482.8	8.6676	-0.4866	24.3625	24.4259	24.581	21.3552	22.2691	23.9393	23.5741	24.0867	23.9563	24.1427	0.443929	0.947668
gi|484857807	|gb|EOB15538.1|	poly(A) polymerase pla1 [Nosema bombycis CQ1]	57483.5	8.5601	-0.2227	26.3269	26.1199	26.4922	26.9228	26.8287	26.4443	26.3735	26.2958	26.4654	26.3306	0.340432	1.13763
gi|484857844	|gb|EOB15575.1|	Hit family protein 1 [Nosema bombycis CQ1]	16416.9	6.0727	-0.5683	27.3851	27.4261	27.6152	27.6907	27.4743	27.4943	27.4553	27.5298	27.4604	27.4089	0.452121	1.03719
gi|484857851	|gb|EOB15582.1|	hypothetical protein NBO_2g0073 [Nosema bombycis CQ1]	31887.7	7.6294	-0.4767	28.2038	28.4745	28.1199	27.8757	27.4256	28.1525	28.0329	28.2902	28.3675	28.1568	0.361587	0.905344
gi|484857852	|gb|EOB15583.1|	Nuclear elongation and deformation protein 1 [Nosema bombyci	67941	8.9396	-0.3605	26.096	25.8776	25.7641	26.7206	26.138	26.0997	26.0448	25.9296	26.0342	26.1653	0.71389	1.07386
gi|484857861	|gb|EOB15592.1|	Mitotic spindle assembly checkpoint protein MAD1 [Nosema bom	15696.6	4.7952	-0.6644	25.6971	25.6652	25.9683	26.1496	26.2622	26.4591	25.4735	26.473	26.2782	25.6877	0.612663	0.893202
gi|484857863	|gb|EOB15594.1|	mRNA 3'-end-processing protein RNA14 [Nosema bombycis CQ1]	43439.8	4.9722	-0.3354	26.6796	26.5091	26.8266	27.0342	27.0405	26.8431	26.7132	26.8829	26.8877	26.7364	0.96196	1.01249
gi|484857864	|gb|EOB15595.1|	hypothetical protein NBO_2g0086 [Nosema bombycis CQ1]	27834.5	5.3269	-0.8128	22.87	25.8527	25.6289	22.4947	23.8528	25.6756	25.2555	25.8356	25.3338	25.5961	0.0804145	0.572759
gi|484857865	|gb|EOB15596.1|	Thioredoxin reductase [Nosema bombycis CQ1]	34027.9	5.9256	-0.1572	29.3529	29.3368	29.0559	29.6996	29.3385	29.3452	29.4186	29.3784	29.4967	29.2411	0.866088	0.995141
gi|532525807	|gb|AGT97394.1|	septin 1 [Nosema bombycis]	35010.9	5.5744	-0.2865	31.342	31.2082	31.1041	31.344	30.9302	31.2666	31.406	31.301	31.328	31.2268	0.189961	0.924701
gi|532525809	|gb|AGT97395.1|	EB1 protein [Nosema bombycis]	29950.9	6.7995	-0.6814	22.3002	20.9024	22.0357	21.3102	21.1246	23.692	23.001	22.6945	21.0213	23.0533	0.0577749	0.412224
gi|597956415	|gb|AHN50232.1|	septin 2 [Nosema bombycis]	39703.2	6.6772	-0.492	32.6886	32.6187	32.6235	33.1093	32.9599	32.6481	32.7121	32.6051	32.6156	32.6514	0.167573	1.12276
gi|597956417	|gb|AHN50233.1|	septin 3, partial [Nosema bombycis]	28724.3	4.9694	-0.7057	31.6697	31.6794	31.7031	31.7785	31.5498	31.6076	31.4485	31.5481	31.3614	31.3868	0.00880632	1.15223	+
gi|91178025|	gb|ABE27271.1| u	nknown [Nosema bombycis]	34201.7	9.0003	-0.7442	22.4553	22.1427	22.4541	24.687	22.073	21.803	21.4425	22.1966	22.9792	22.5209	0.3325	1.85723
