# Supplementary material for: Quantitative Proteomic Analysis of Germination of Nosema bombycis Spores under Extremely Alkaline Conditions
Source: Front Microbiol. 2016 Sep 21;7:1459. doi: 10.3389/fmicb.2016.01459 (PMC5030232; doi:10.3389/fmicb.2016.01459)
Supplement: Table S4 — KEGG mapping analysis for the 1136 proteins between NGS and GS. [file Table4.xls]

## Sheet: blast2go_kegg_20150407_1601
S4 Table. KEGG mapping analysis for the 1136 proteins between NGS and GS
Pathway	Seqs in Pathway	Enzyme	Ezyme ID	Seqs of Enzyme	Seqs	Pathway ID	Pathway Image
Cyanoamino acid metabolism	1	glutamyl transpeptidase	ec:2.3.2.2	1	gi|484857597|gb|EOB15336.1|	map00460	map00460_20150407155321.png
Aminobenzoate degradation	4	nitrophenyl phosphatase	ec:3.1.3.41	4	gi|484855809|gb|EOB13635.1|, gi|484855250|gb|EOB13172.1|, gi|484857114|gb|EOB14865.1|, gi|484854171|gb|EOB12435.1|	map00627	map00627_20150407155325.png
Phenylpropanoid biosynthesis	1	lactoperoxidase	ec:1.11.1.7	1	gi|484852167|gb|EOB11356.1|	map00940	map00940_20150407155327.png
Pyruvate metabolism	5	hydrolase	ec:3.1.2.6	1	gi|484851779|gb|EOB11196.1|	map00620	map00620_20150407155332.png
Pyruvate metabolism	5	kinase	ec:2.7.1.40	3	gi|134285543|gb|ABO69719.1|, gi|484852865|gb|EOB11685.1|, gi|484855331|gb|EOB13215.1|	map00620	map00620_20150407155332.png
Pyruvate metabolism	5	dehydrogenase (acetyl-transferring)	ec:1.2.4.1	1	gi|222100934|gb|ACM43729.1|	map00620	map00620_20150407155332.png
Aminoacyl-tRNA biosynthesis	26	ligase	ec:6.1.1.10	1	gi|484857058|gb|EOB14811.1|	map00970	map00970_20150407155340.png
Aminoacyl-tRNA biosynthesis	26	ligase	ec:6.1.1.9	2	gi|484856494|gb|EOB14276.1|, gi|484852767|gb|EOB11641.1|	map00970	map00970_20150407155340.png
Aminoacyl-tRNA biosynthesis	26	ligase	ec:6.1.1.7	1	gi|484856006|gb|EOB13823.1|	map00970	map00970_20150407155340.png
Aminoacyl-tRNA biosynthesis	26	ligase	ec:6.1.1.6	1	gi|484855843|gb|EOB13669.1|	map00970	map00970_20150407155340.png
Aminoacyl-tRNA biosynthesis	26	ligase	ec:6.1.1.5	4	gi|484853729|gb|EOB12110.1|, gi|484854033|gb|EOB12321.1|, gi|484855652|gb|EOB13486.1|, gi|484851564|gb|EOB11138.1|	map00970	map00970_20150407155340.png
Aminoacyl-tRNA biosynthesis	26	ligase	ec:6.1.1.3	1	gi|484855612|gb|EOB13448.1|	map00970	map00970_20150407155340.png
Aminoacyl-tRNA biosynthesis	26	ligase	ec:6.1.1.2	2	gi|484853334|gb|EOB11880.1|, gi|484851680|gb|EOB11170.1|	map00970	map00970_20150407155340.png
Aminoacyl-tRNA biosynthesis	26	ligase	ec:6.1.1.1	1	gi|484856466|gb|EOB14248.1|	map00970	map00970_20150407155340.png
Aminoacyl-tRNA biosynthesis	26	ligase	ec:6.1.1.22	2	gi|484855051|gb|EOB13059.1|, gi|484855052|gb|EOB13060.1|	map00970	map00970_20150407155340.png
Aminoacyl-tRNA biosynthesis	26	ligase	ec:6.1.1.21	1	gi|484856327|gb|EOB14119.1|	map00970	map00970_20150407155340.png
Aminoacyl-tRNA biosynthesis	26	ligase	ec:6.1.1.20	2	gi|484852379|gb|EOB11468.1|, gi|484855871|gb|EOB13695.1|	map00970	map00970_20150407155340.png
Aminoacyl-tRNA biosynthesis	26	ligase	ec:6.1.1.19	1	gi|484855526|gb|EOB13372.1|	map00970	map00970_20150407155340.png
Aminoacyl-tRNA biosynthesis	26	ligase	ec:6.1.1.18	1	gi|484855521|gb|EOB13367.1|	map00970	map00970_20150407155340.png
Aminoacyl-tRNA biosynthesis	26	ligase	ec:6.1.1.16	1	gi|484854165|gb|EOB12429.1|	map00970	map00970_20150407155340.png
Aminoacyl-tRNA biosynthesis	26	ligase	ec:6.1.1.15	2	gi|484855989|gb|EOB13806.1|, gi|484855983|gb|EOB13800.1|	map00970	map00970_20150407155340.png
Aminoacyl-tRNA biosynthesis	26	ligase	ec:6.1.1.14	2	gi|484854489|gb|EOB12681.1|, gi|484852401|gb|EOB11475.1|	map00970	map00970_20150407155340.png
Aminoacyl-tRNA biosynthesis	26	ligase	ec:6.1.1.11	1	gi|484853089|gb|EOB11787.1|	map00970	map00970_20150407155340.png
Glycolysis / Gluconeogenesis	14	dehydrogenase (NADP+)	ec:1.1.1.2	1	gi|484855742|gb|EOB13570.1|	map00010	map00010_20150407155346.png
Glycolysis / Gluconeogenesis	14	aldolase	ec:4.1.2.13	1	gi|484856143|gb|EOB13948.1|	map00010	map00010_20150407155346.png
Glycolysis / Gluconeogenesis	14	phosphohexokinase	ec:2.7.1.11	2	gi|484856056|gb|EOB13869.1|, gi|484852590|gb|EOB11558.1|	map00010	map00010_20150407155346.png
Glycolysis / Gluconeogenesis	14	hydratase	ec:4.2.1.11	1	gi|484857383|gb|EOB15126.1|	map00010	map00010_20150407155346.png
Glycolysis / Gluconeogenesis	14	kinase	ec:2.7.1.40	3	gi|134285543|gb|ABO69719.1|, gi|484852865|gb|EOB11685.1|, gi|484855331|gb|EOB13215.1|	map00010	map00010_20150407155346.png
Glycolysis / Gluconeogenesis	14	kinase	ec:2.7.2.3	1	gi|484855946|gb|EOB13766.1|	map00010	map00010_20150407155346.png
Glycolysis / Gluconeogenesis	14	dehydrogenase (acetyl-transferring)	ec:1.2.4.1	1	gi|222100934|gb|ACM43729.1|	map00010	map00010_20150407155346.png
Glycolysis / Gluconeogenesis	14	dehydrogenase (phosphorylating)	ec:1.2.1.12	1	gi|484852634|gb|EOB11580.1|	map00010	map00010_20150407155346.png
Glycolysis / Gluconeogenesis	14	isomerase	ec:5.3.1.9	1	gi|484856082|gb|EOB13893.1|	map00010	map00010_20150407155346.png
Glycolysis / Gluconeogenesis	14	isomerase	ec:5.3.1.1	2	gi|484855861|gb|EOB13685.1|, gi|484855862|gb|EOB13686.1|	map00010	map00010_20150407155346.png
Butanoate metabolism	1	synthase	ec:2.3.3.10	1	gi|484855693|gb|EOB13524.1|	map00650	map00650_20150407155350.png
Pentose and glucuronate interconversions	2	dehydrogenase (NADP+)	ec:1.1.1.2	1	gi|484855742|gb|EOB13570.1|	map00040	map00040_20150407155352.png
Pentose and glucuronate interconversions	2	uridylyltransferase	ec:2.7.7.64	1	gi|484857183|gb|EOB14930.1|	map00040	map00040_20150407155352.png
Pentose and glucuronate interconversions	2	reductase	ec:1.1.1.21	1	gi|484855742|gb|EOB13570.1|	map00040	map00040_20150407155352.png
Pentose and glucuronate interconversions	2	uridylyltransferase	ec:2.7.7.9	1	gi|484857183|gb|EOB14930.1|	map00040	map00040_20150407155352.png
Synthesis and degradation of ketone bodies	1	synthase	ec:2.3.3.10	1	gi|484855693|gb|EOB13524.1|	map00072	map00072_20150407155354.png
Methane metabolism	4	aldolase	ec:4.1.2.13	1	gi|484856143|gb|EOB13948.1|	map00680	map00680_20150407155357.png
Methane metabolism	4	phosphohexokinase	ec:2.7.1.11	2	gi|484856056|gb|EOB13869.1|, gi|484852590|gb|EOB11558.1|	map00680	map00680_20150407155357.png
Methane metabolism	4	hydratase	ec:4.2.1.11	1	gi|484857383|gb|EOB15126.1|	map00680	map00680_20150407155357.png
Phenylalanine metabolism	1	lactoperoxidase	ec:1.11.1.7	1	gi|484852167|gb|EOB11356.1|	map00360	map00360_20150407155359.png
Amino sugar and nucleotide sugar metabolism	6	uridylyltransferase	ec:2.7.7.64	1	gi|484857183|gb|EOB14930.1|	map00520	map00520_20150407155403.png
Amino sugar and nucleotide sugar metabolism	6	uridylyltransferase	ec:2.7.7.9	1	gi|484857183|gb|EOB14930.1|	map00520	map00520_20150407155403.png
Amino sugar and nucleotide sugar metabolism	6	mannose phosphomutase	ec:5.4.2.8	1	gi|484854789|gb|EOB12910.1|	map00520	map00520_20150407155403.png
Amino sugar and nucleotide sugar metabolism	6	chitodextrinase	ec:3.2.1.14	1	gi|484856272|gb|EOB14068.1|	map00520	map00520_20150407155403.png
Amino sugar and nucleotide sugar metabolism	6	isomerase	ec:5.3.1.9	1	gi|484856082|gb|EOB13893.1|	map00520	map00520_20150407155403.png
Amino sugar and nucleotide sugar metabolism	6	transaminase (isomerizing)	ec:2.6.1.16	2	gi|484854559|gb|EOB12742.1|, gi|484853630|gb|EOB12044.1|	map00520	map00520_20150407155403.png
Purine metabolism	96	diphosphatase	ec:3.6.1.19	1	gi|484854567|gb|EOB12747.1|	map00230	map00230_20150407155407.png
Purine metabolism	96	phosphatase	ec:3.6.1.15	69	gi|484856491|gb|EOB14273.1|, gi|484855919|gb|EOB13741.1|, gi|484856247|gb|EOB14043.1|, gi|22775487|dbj|BAC15534.1|, gi|484857668|gb|EOB15403.1|, gi|484857612|gb|EOB15351.1|, gi|484857461|gb|EOB15202.1|, gi|484854721|gb|EOB12873.1|, gi|484857098|gb|EOB14849.1|, gi|484857745|gb|EOB15478.1|, gi|484857464|gb|EOB15205.1|, gi|484854394|gb|EOB12605.1|, gi|484856730|gb|EOB14504.1|, gi|484853847|gb|EOB121…	map00230	map00230_20150407155407.png
Purine metabolism	96	DNA polymerase	ec:2.7.7.7	1	gi|484854091|gb|EOB12369.1|	map00230	map00230_20150407155407.png
Purine metabolism	96	RNA polymerase	ec:2.7.7.6	21	gi|484853999|gb|EOB12292.1|, gi|484854469|gb|EOB12667.1|, gi|484857747|gb|EOB15480.1|, gi|484853415|gb|EOB11910.1|, gi|484854141|gb|EOB12409.1|, gi|484852678|gb|EOB11601.1|, gi|484857599|gb|EOB15338.1|, gi|484854453|gb|EOB12651.1|, gi|484854029|gb|EOB12317.1|, gi|484857140|gb|EOB14891.1|, gi|484854856|gb|EOB12951.1|, gi|484854114|gb|EOB12388.1|, gi|484856156|gb|EOB13960.1|, gi|484853863|gb|EOB121…	map00230	map00230_20150407155407.png
Purine metabolism	96	kinase	ec:2.7.4.6	1	gi|484857432|gb|EOB15174.1|	map00230	map00230_20150407155407.png
Purine metabolism	96	kinase	ec:2.7.1.40	3	gi|134285543|gb|ABO69719.1|, gi|484852865|gb|EOB11685.1|, gi|484855331|gb|EOB13215.1|	map00230	map00230_20150407155407.png
Purine metabolism	96	phosphodiesterase	ec:3.1.4.17	1	gi|484853545|gb|EOB11988.1|	map00230	map00230_20150407155407.png
Purine metabolism	96	adenylpyrophosphatase	ec:3.6.1.3	25	gi|484856247|gb|EOB14043.1|, gi|484857461|gb|EOB15202.1|, gi|484857098|gb|EOB14849.1|, gi|484857745|gb|EOB15478.1|, gi|484857464|gb|EOB15205.1|, gi|484855881|gb|EOB13705.1|, gi|484854335|gb|EOB12563.1|, gi|484856249|gb|EOB14045.1|, gi|484854120|gb|EOB12393.1|, gi|484854476|gb|EOB12671.1|, gi|484852750|gb|EOB11635.1|, gi|484853896|gb|EOB12222.1|, gi|484854852|gb|EOB12949.1|, gi|484855499|gb|EOB133…	map00230	map00230_20150407155407.png
Carbon fixation in photosynthetic organisms	6	aldolase	ec:4.1.2.13	1	gi|484856143|gb|EOB13948.1|	map00710	map00710_20150407155409.png
Carbon fixation in photosynthetic organisms	6	kinase	ec:2.7.2.3	1	gi|484855946|gb|EOB13766.1|	map00710	map00710_20150407155409.png
Carbon fixation in photosynthetic organisms	6	dehydrogenase (phosphorylating)	ec:1.2.1.12	1	gi|484852634|gb|EOB11580.1|	map00710	map00710_20150407155409.png
Carbon fixation in photosynthetic organisms	6	isomerase	ec:5.3.1.6	1	gi|484856052|gb|EOB13865.1|	map00710	map00710_20150407155409.png
Carbon fixation in photosynthetic organisms	6	isomerase	ec:5.3.1.1	2	gi|484855861|gb|EOB13685.1|, gi|484855862|gb|EOB13686.1|	map00710	map00710_20150407155409.png
Selenocompound metabolism	1	ligase	ec:6.1.1.10	1	gi|484857058|gb|EOB14811.1|	map00450	map00450_20150407155412.png
Glutathione metabolism	8	dehydrogenase (NADP+)	ec:1.1.1.49	2	gi|484852200|gb|EOB11374.1|, gi|484857726|gb|EOB15459.1|	map00480	map00480_20150407155414.png
Glutathione metabolism	8	dehydrogenase (NADP+-dependent, decarboxylating)	ec:1.1.1.44	1	gi|484855642|gb|EOB13477.1|	map00480	map00480_20150407155414.png
Glutathione metabolism	8	peroxidase	ec:1.11.1.9	1	gi|484852167|gb|EOB11356.1|	map00480	map00480_20150407155414.png
Glutathione metabolism	8	glutamyl transpeptidase	ec:2.3.2.2	1	gi|484857597|gb|EOB15336.1|	map00480	map00480_20150407155414.png
Glutathione metabolism	8	synthase	ec:6.3.2.3	2	gi|484854169|gb|EOB12433.1|, gi|484854170|gb|EOB12434.1|	map00480	map00480_20150407155414.png
Glutathione metabolism	8	ligase	ec:6.3.2.2	1	gi|484856991|gb|EOB14747.1|	map00480	map00480_20150407155414.png
Terpenoid backbone biosynthesis	4	reductase (NADPH)	ec:1.1.1.34	1	gi|484857270|gb|EOB15016.1|	map00900	map00900_20150407155418.png
Terpenoid backbone biosynthesis	4	synthase	ec:2.3.3.10	1	gi|484855693|gb|EOB13524.1|	map00900	map00900_20150407155418.png
Terpenoid backbone biosynthesis	4	decarboxylase	ec:4.1.1.33	2	gi|484855261|gb|EOB13177.1|, gi|484853932|gb|EOB12247.1|	map00900	map00900_20150407155418.png
Caprolactam degradation	1	dehydrogenase (NADP+)	ec:1.1.1.2	1	gi|484855742|gb|EOB13570.1|	map00930	map00930_20150407155420.png
T cell receptor signaling pathway	4	phosphatase	ec:3.1.3.16	4	gi|484855809|gb|EOB13635.1|, gi|484855250|gb|EOB13172.1|, gi|484857114|gb|EOB14865.1|, gi|484854171|gb|EOB12435.1|	map04660	map04660_20150407155422.png
Pentose phosphate pathway	8	aldolase	ec:4.1.2.13	1	gi|484856143|gb|EOB13948.1|	map00030	map00030_20150407155426.png
Pentose phosphate pathway	8	dehydrogenase (NADP+)	ec:1.1.1.49	2	gi|484852200|gb|EOB11374.1|, gi|484857726|gb|EOB15459.1|	map00030	map00030_20150407155426.png
Pentose phosphate pathway	8	dehydrogenase (NADP+-dependent, decarboxylating)	ec:1.1.1.44	1	gi|484855642|gb|EOB13477.1|	map00030	map00030_20150407155426.png
Pentose phosphate pathway	8	phosphohexokinase	ec:2.7.1.11	2	gi|484856056|gb|EOB13869.1|, gi|484852590|gb|EOB11558.1|	map00030	map00030_20150407155426.png
Pentose phosphate pathway	8	isomerase	ec:5.3.1.9	1	gi|484856082|gb|EOB13893.1|	map00030	map00030_20150407155426.png
Pentose phosphate pathway	8	isomerase	ec:5.3.1.6	1	gi|484856052|gb|EOB13865.1|	map00030	map00030_20150407155426.png
Alanine, aspartate and glutamate metabolism	2	transaminase (isomerizing)	ec:2.6.1.16	2	gi|484854559|gb|EOB12742.1|, gi|484853630|gb|EOB12044.1|	map00250	map00250_20150407155429.png
Valine, leucine and isoleucine degradation	1	synthase	ec:2.3.3.10	1	gi|484855693|gb|EOB13524.1|	map00280	map00280_20150407155432.png
Thiamine metabolism	70	phosphatase	ec:3.6.1.15	69	gi|484856491|gb|EOB14273.1|, gi|484855919|gb|EOB13741.1|, gi|484856247|gb|EOB14043.1|, gi|22775487|dbj|BAC15534.1|, gi|484857668|gb|EOB15403.1|, gi|484857612|gb|EOB15351.1|, gi|484857461|gb|EOB15202.1|, gi|484854721|gb|EOB12873.1|, gi|484857098|gb|EOB14849.1|, gi|484857745|gb|EOB15478.1|, gi|484857464|gb|EOB15205.1|, gi|484854394|gb|EOB12605.1|, gi|484856730|gb|EOB14504.1|, gi|484853847|gb|EOB121…	map00730	map00730_20150407155435.png
Thiamine metabolism	70	desulfurase	ec:2.8.1.7	1	gi|357967671|gb|AET97827.1|	map00730	map00730_20150407155435.png
Biosynthesis of antibiotics	26	dehydrogenase (NADP+)	ec:1.1.1.2	1	gi|484855742|gb|EOB13570.1|	map01130	map01130_20150407155453.png
Biosynthesis of antibiotics	26	aldolase	ec:4.1.2.13	1	gi|484856143|gb|EOB13948.1|	map01130	map01130_20150407155453.png
Biosynthesis of antibiotics	26	dehydrogenase (NADP+)	ec:1.1.1.49	2	gi|484852200|gb|EOB11374.1|, gi|484857726|gb|EOB15459.1|	map01130	map01130_20150407155453.png
Biosynthesis of antibiotics	26	dehydrogenase (NADP+-dependent, decarboxylating)	ec:1.1.1.44	1	gi|484855642|gb|EOB13477.1|	map01130	map01130_20150407155453.png
Biosynthesis of antibiotics	26	phosphohexokinase	ec:2.7.1.11	2	gi|484856056|gb|EOB13869.1|, gi|484852590|gb|EOB11558.1|	map01130	map01130_20150407155453.png
Biosynthesis of antibiotics	26	hydratase	ec:4.2.1.11	1	gi|484857383|gb|EOB15126.1|	map01130	map01130_20150407155453.png
Biosynthesis of antibiotics	26	reductase (NADPH)	ec:1.1.1.34	1	gi|484857270|gb|EOB15016.1|	map01130	map01130_20150407155453.png
Biosynthesis of antibiotics	26	uridylyltransferase	ec:2.7.7.64	1	gi|484857183|gb|EOB14930.1|	map01130	map01130_20150407155453.png
Biosynthesis of antibiotics	26	uridylyltransferase	ec:2.7.7.9	1	gi|484857183|gb|EOB14930.1|	map01130	map01130_20150407155453.png
Biosynthesis of antibiotics	26	synthase	ec:2.3.3.10	1	gi|484855693|gb|EOB13524.1|	map01130	map01130_20150407155453.png
Biosynthesis of antibiotics	26	kinase	ec:2.7.4.6	1	gi|484857432|gb|EOB15174.1|	map01130	map01130_20150407155453.png
Biosynthesis of antibiotics	26	kinase	ec:2.7.1.40	3	gi|134285543|gb|ABO69719.1|, gi|484852865|gb|EOB11685.1|, gi|484855331|gb|EOB13215.1|	map01130	map01130_20150407155453.png
Biosynthesis of antibiotics	26	kinase	ec:2.7.2.3	1	gi|484855946|gb|EOB13766.1|	map01130	map01130_20150407155453.png
Biosynthesis of antibiotics	26	dehydrogenase (acetyl-transferring)	ec:1.2.4.1	1	gi|222100934|gb|ACM43729.1|	map01130	map01130_20150407155453.png
Biosynthesis of antibiotics	26	decarboxylase	ec:4.1.1.33	2	gi|484855261|gb|EOB13177.1|, gi|484853932|gb|EOB12247.1|	map01130	map01130_20150407155453.png
Biosynthesis of antibiotics	26	dehydrogenase (phosphorylating)	ec:1.2.1.12	1	gi|484852634|gb|EOB11580.1|	map01130	map01130_20150407155453.png
Biosynthesis of antibiotics	26	isomerase	ec:5.3.1.9	1	gi|484856082|gb|EOB13893.1|	map01130	map01130_20150407155453.png
Biosynthesis of antibiotics	26	isomerase	ec:5.3.1.6	1	gi|484856052|gb|EOB13865.1|	map01130	map01130_20150407155453.png
Biosynthesis of antibiotics	26	isomerase	ec:5.3.1.1	2	gi|484855861|gb|EOB13685.1|, gi|484855862|gb|EOB13686.1|	map01130	map01130_20150407155453.png
Biosynthesis of antibiotics	26	transaminase (isomerizing)	ec:2.6.1.16	2	gi|484854559|gb|EOB12742.1|, gi|484853630|gb|EOB12044.1|	map01130	map01130_20150407155453.png
Drug metabolism - other enzymes	10	diphosphatase	ec:3.6.1.19	1	gi|484854567|gb|EOB12747.1|	map00983	map00983_20150407155455.png
Drug metabolism - other enzymes	10	ali-esterase	ec:3.1.1.1	9	gi|484856494|gb|EOB14276.1|, gi|484853729|gb|EOB12110.1|, gi|484852767|gb|EOB11641.1|, gi|484855576|gb|EOB13415.1|, gi|484855568|gb|EOB13407.1|, gi|484854033|gb|EOB12321.1|, gi|484855652|gb|EOB13486.1|, gi|484856102|gb|EOB13912.1|, gi|484851564|gb|EOB11138.1|	map00983	map00983_20150407155455.png
Ascorbate and aldarate metabolism	1	uridylyltransferase	ec:2.7.7.64	1	gi|484857183|gb|EOB14930.1|	map00053	map00053_20150407155457.png
Citrate cycle (TCA cycle)	1	dehydrogenase (acetyl-transferring)	ec:1.2.4.1	1	gi|222100934|gb|ACM43729.1|	map00020	map00020_20150407155500.png
Galactose metabolism	4	phosphohexokinase	ec:2.7.1.11	2	gi|484856056|gb|EOB13869.1|, gi|484852590|gb|EOB11558.1|	map00052	map00052_20150407155503.png
Galactose metabolism	4	uridylyltransferase	ec:2.7.7.64	1	gi|484857183|gb|EOB14930.1|	map00052	map00052_20150407155503.png
Galactose metabolism	4	reductase	ec:1.1.1.21	1	gi|484855742|gb|EOB13570.1|	map00052	map00052_20150407155503.png
Galactose metabolism	4	uridylyltransferase	ec:2.7.7.9	1	gi|484857183|gb|EOB14930.1|	map00052	map00052_20150407155503.png
Phosphatidylinositol signaling system	2	4-kinase	ec:2.7.1.67	1	gi|484856514|gb|EOB14293.1|	map04070	map04070_20150407155506.png
Phosphatidylinositol signaling system	2	cytidylyltransferase	ec:2.7.7.41	1	gi|484854188|gb|EOB12448.1|	map04070	map04070_20150407155506.png
Fructose and mannose metabolism	8	aldolase	ec:4.1.2.13	1	gi|484856143|gb|EOB13948.1|	map00051	map00051_20150407155510.png
Fructose and mannose metabolism	8	phosphohexokinase	ec:2.7.1.11	2	gi|484856056|gb|EOB13869.1|, gi|484852590|gb|EOB11558.1|	map00051	map00051_20150407155510.png
Fructose and mannose metabolism	8	reductase	ec:1.1.1.21	1	gi|484855742|gb|EOB13570.1|	map00051	map00051_20150407155510.png
Fructose and mannose metabolism	8	mannose phosphomutase	ec:5.4.2.8	1	gi|484854789|gb|EOB12910.1|	map00051	map00051_20150407155510.png
Fructose and mannose metabolism	8	isomerase	ec:5.3.1.6	1	gi|484856052|gb|EOB13865.1|	map00051	map00051_20150407155510.png
Fructose and mannose metabolism	8	isomerase	ec:5.3.1.1	2	gi|484855861|gb|EOB13685.1|, gi|484855862|gb|EOB13686.1|	map00051	map00051_20150407155510.png
Starch and sucrose metabolism	2	uridylyltransferase	ec:2.7.7.9	1	gi|484857183|gb|EOB14930.1|	map00500	map00500_20150407155514.png
Starch and sucrose metabolism	2	isomerase	ec:5.3.1.9	1	gi|484856082|gb|EOB13893.1|	map00500	map00500_20150407155514.png
Glycerophospholipid metabolism	5	dehydrogenase (NAD+)	ec:1.1.1.8	1	gi|484854669|gb|EOB12836.1|	map00564	map00564_20150407155518.png
Glycerophospholipid metabolism	5	phosphodiesterase	ec:3.1.4.46	1	gi|484856154|gb|EOB13958.1|	map00564	map00564_20150407155518.png
Glycerophospholipid metabolism	5	dehydrogenase [NAD(P)+]	ec:1.1.1.94	1	gi|484854669|gb|EOB12836.1|	map00564	map00564_20150407155518.png
Glycerophospholipid metabolism	5	lecithinase B	ec:3.1.1.5	1	gi|484855576|gb|EOB13415.1|	map00564	map00564_20150407155518.png
Glycerophospholipid metabolism	5	cytidylyltransferase	ec:2.7.7.41	1	gi|484854188|gb|EOB12448.1|	map00564	map00564_20150407155518.png
Glycerophospholipid metabolism	5	dehydrogenase	ec:1.1.5.3	1	gi|484855435|gb|EOB13286.1|	map00564	map00564_20150407155518.png
Inositol phosphate metabolism	3	4-kinase	ec:2.7.1.67	1	gi|484856514|gb|EOB14293.1|	map00562	map00562_20150407155523.png
Inositol phosphate metabolism	3	isomerase	ec:5.3.1.1	2	gi|484855861|gb|EOB13685.1|, gi|484855862|gb|EOB13686.1|	map00562	map00562_20150407155523.png
Glycerolipid metabolism	1	dehydrogenase (NADP+)	ec:1.1.1.2	1	gi|484855742|gb|EOB13570.1|	map00561	map00561_20150407155527.png
Glycerolipid metabolism	1	reductase	ec:1.1.1.21	1	gi|484855742|gb|EOB13570.1|	map00561	map00561_20150407155527.png
Pyrimidine metabolism	26	kinase	ec:2.7.4.14	1	gi|484853456|gb|EOB11928.1|	map00240	map00240_20150407155533.png
Pyrimidine metabolism	26	diphosphatase	ec:3.6.1.23	1	gi|484854567|gb|EOB12747.1|	map00240	map00240_20150407155533.png
Pyrimidine metabolism	26	diphosphatase	ec:3.6.1.19	1	gi|484854567|gb|EOB12747.1|	map00240	map00240_20150407155533.png
Pyrimidine metabolism	26	DNA polymerase	ec:2.7.7.7	1	gi|484854091|gb|EOB12369.1|	map00240	map00240_20150407155533.png
Pyrimidine metabolism	26	RNA polymerase	ec:2.7.7.6	21	gi|484853999|gb|EOB12292.1|, gi|484854469|gb|EOB12667.1|, gi|484857747|gb|EOB15480.1|, gi|484853415|gb|EOB11910.1|, gi|484854141|gb|EOB12409.1|, gi|484852678|gb|EOB11601.1|, gi|484857599|gb|EOB15338.1|, gi|484854453|gb|EOB12651.1|, gi|484854029|gb|EOB12317.1|, gi|484857140|gb|EOB14891.1|, gi|484854856|gb|EOB12951.1|, gi|484854114|gb|EOB12388.1|, gi|484856156|gb|EOB13960.1|, gi|484853863|gb|EOB121…	map00240	map00240_20150407155533.png
Pyrimidine metabolism	26	kinase	ec:2.7.4.6	1	gi|484857432|gb|EOB15174.1|	map00240	map00240_20150407155533.png
Pyrimidine metabolism	26	synthase (glutamine hydrolysing)	ec:6.3.4.2	1	gi|484856854|gb|EOB14615.1|	map00240	map00240_20150407155533.png
Arachidonic acid metabolism	1	peroxidase	ec:1.11.1.9	1	gi|484852167|gb|EOB11356.1|	map00590	map00590_20150407155535.png
Taurine and hypotaurine metabolism	1	glutamyl transpeptidase	ec:2.3.2.2	1	gi|484857597|gb|EOB15336.1|	map00430	map00430_20150407155537.png
