# Supplementary material for: Quantitative Proteomic Analysis of Germination of Nosema bombycis Spores under Extremely Alkaline Conditions
Source: Front Microbiol. 2016 Sep 21;7:1459. doi: 10.3389/fmicb.2016.01459 (PMC5030232; doi:10.3389/fmicb.2016.01459)
Supplement: Table S5 — KEGG mapping analysis for the 127 significantly changed proteins between NGS and GS. [file Table5.xls]

## Sheet: blast2go_kegg_20150408_0942
S5 Table. KEGG mapping analysis for the 127 significantly changed proteins between NGS and GS
Pathway	Seqs in Pathway	Enzyme	Ezyme ID	Seqs of Enzyme	Seqs	Pathway ID	Pathway Image
Glycolysis / Gluconeogenesis	1	hydratase	ec:4.2.1.11	1	gi|484857383|gb|EOB15126.1|	map00010	map00010_20150408094032.png
Biosynthesis of antibiotics	2	hydratase	ec:4.2.1.11	1	gi|484857383|gb|EOB15126.1|	map01130	map01130_20150408094037.png
Biosynthesis of antibiotics	2	isomerase	ec:5.3.1.6	1	gi|484856052|gb|EOB13865.1|	map01130	map01130_20150408094037.png
Pentose phosphate pathway	1	isomerase	ec:5.3.1.6	1	gi|484856052|gb|EOB13865.1|	map00030	map00030_20150408094040.png
Pyrimidine metabolism	2	RNA polymerase	ec:2.7.7.6	2	gi|484853415|gb|EOB11910.1|, gi|484854029|gb|EOB12317.1|	map00240	map00240_20150408094042.png
Carbon fixation in photosynthetic organisms	1	isomerase	ec:5.3.1.6	1	gi|484856052|gb|EOB13865.1|	map00710	map00710_20150408094044.png
Fructose and mannose metabolism	1	isomerase	ec:5.3.1.6	1	gi|484856052|gb|EOB13865.1|	map00051	map00051_20150408094046.png
Purine metabolism	6	phosphatase	ec:3.6.1.15	4	gi|484855499|gb|EOB13345.1|, gi|484856004|gb|EOB13821.1|, gi|484855718|gb|EOB13546.1|, gi|484856166|gb|EOB13968.1|	map00230	map00230_20150408094050.png
Purine metabolism	6	adenylpyrophosphatase	ec:3.6.1.3	1	gi|484855499|gb|EOB13345.1|	map00230	map00230_20150408094050.png
Purine metabolism	6	RNA polymerase	ec:2.7.7.6	2	gi|484853415|gb|EOB11910.1|, gi|484854029|gb|EOB12317.1|	map00230	map00230_20150408094050.png
Thiamine metabolism	4	phosphatase	ec:3.6.1.15	4	gi|484855499|gb|EOB13345.1|, gi|484856004|gb|EOB13821.1|, gi|484855718|gb|EOB13546.1|, gi|484856166|gb|EOB13968.1|	map00730	map00730_20150408094052.png
Methane metabolism	1	hydratase	ec:4.2.1.11	1	gi|484857383|gb|EOB15126.1|	map00680	map00680_20150408094054.png
